# Supplementary material for: Deep RNA sequencing reveals a high frequency of alternative splicing events in the fungus Trichoderma longibrachiatum
Source: BMC Genomics. 2015 Feb 6;16(1):54. doi: 10.1186/s12864-015-1251-8 (PMC4324775; doi:10.1186/s12864-015-1251-8)
Supplement: Additional file 1: — Contains seven tables (Tables S1-S7) listing information on sequencing, splicing junction, and alternative splicing. Table S1. lists annotations for new gene models predicted based on RNA-Seq. Table S2. lists annotations and transcription levels for all gene models. Table S3. lists detailed information for all splice junctions (SJs) based on PDB + MSM RNA-Seq data (TopHat_Rev). Table S4. lists detailed information for all groups of splice junctions (SJs). Table S5. lists detailed information for all primers designed for validation of alternative splicing (AS) events. Table S6. lists mean, standard deviation, and median values of lengths, GC contents, 5'ss scores, 3'ss scores, and branch site scores of introns. Table S7. lists Mann-Whitney-Wilcoxon tests of lengths, GC contents, 5'ss scores, 3'ss scores, and branch site scores of introns. [file 12864_2015_1251_MOESM1_ESM.xlsx]

## Sheet: Table S1
Supplementary Table S1. Annotation for new gene models predicted based on RNA-Seq.
#tid	sp_target	sp_aln_iden	sp_aln_len	sp_aln_evalue	sp_aln_score	sp_aa_len	sp_annt	nr_target	nr_aln_iden	nr_aln_len	nr_aln_evalue	nr_aln_score	nr_aa_len	nr_annt	kegg_Knumber	kegg_annt	mer_target	mer_aln_iden	mer_aln_len	mer_aln_evalue	mer_aln_score	mer_aa_len	mer_annt	mer_class	mer_fam	CAZy_fam	CBM_fam	NRPS/PKS	pfam_num	pfam_name_lst
SMF2RNA_200001.1								gb|EHK48859.1|	54	107	7e-20	101	560	hypothetical protein TRIATDRAFT_134071 [Trichoderma atroviride IMI 206040]
SMF2RNA_200003.1
SMF2RNA_200032.1
SMF2RNA_200041.1
SMF2RNA_200043.1
SMF2RNA_200044.1
SMF2RNA_200071.1
SMF2RNA_200095.1								gb|EGU86516.1|	51	170	7e-42	174	429	hypothetical protein FOXB_02950 [Fusarium oxysporum Fo5176]
SMF2RNA_200096.1								gb|EGU86516.1|	51	172	4e-39	165	429	hypothetical protein FOXB_02950 [Fusarium oxysporum Fo5176]
SMF2RNA_200137.1
SMF2RNA_200154.1
SMF2RNA_200172.1
SMF2RNA_200190.1
SMF2RNA_200194.1
SMF2RNA_200211.1
SMF2RNA_200217.1
SMF2RNA_200264.1
SMF2RNA_200268.1
SMF2RNA_200279.1
SMF2RNA_200280.1
SMF2RNA_200327.1
SMF2RNA_200328.1
SMF2RNA_200339.1
SMF2RNA_200388.1
SMF2RNA_200408.1
SMF2RNA_200409.1
SMF2RNA_200458.1
SMF2RNA_200511.2
SMF2RNA_200546.1
SMF2RNA_200547.1
SMF2RNA_200552.1
SMF2RNA_200588.1
SMF2RNA_200595.1
SMF2RNA_200630.1
SMF2RNA_200667.1
SMF2RNA_200671.1
SMF2RNA_200685.1
SMF2RNA_200689.1
SMF2RNA_200697.1
SMF2RNA_200701.2
SMF2RNA_200706.1
SMF2RNA_200739.1
SMF2RNA_200751.1
SMF2RNA_200760.1
SMF2RNA_200806.1
SMF2RNA_200862.1
SMF2RNA_200891.1
SMF2RNA_200893.1
SMF2RNA_200908.1
SMF2RNA_200916.1
SMF2RNA_200918.1
SMF2RNA_200967.1
SMF2RNA_200969.1
SMF2RNA_200972.1
SMF2RNA_200976.2
SMF2RNA_200981.1
SMF2RNA_200984.1
SMF2RNA_200985.1
SMF2RNA_200995.1
SMF2RNA_201008.1
SMF2RNA_201011.1
SMF2RNA_201041.1
SMF2RNA_201042.1
SMF2RNA_201087.1
SMF2RNA_201104.1
SMF2RNA_201169.1
SMF2RNA_201174.1
SMF2RNA_201182.1
SMF2RNA_201184.1
SMF2RNA_201185.1
SMF2RNA_201190.1
SMF2RNA_201194.1
SMF2RNA_201204.1
SMF2RNA_201212.1
SMF2RNA_201216.1
SMF2RNA_201217.1
SMF2RNA_201260.1								gb|EGR52443.1|	86	84	7e-38	161	852	predicted protein [Trichoderma reesei QM6a]
SMF2RNA_201270.1								gb|EHK21289.1|	41	134	2e-18	96.7	1552	hypothetical protein TRIVIDRAFT_230926 [Trichoderma virens Gv29-8]
SMF2RNA_201453.1
SMF2RNA_201460.1
SMF2RNA_201470.1
SMF2RNA_201471.1
SMF2RNA_201475.1
SMF2RNA_201484.1
SMF2RNA_201499.1
SMF2RNA_201555.1
SMF2RNA_201582.1
SMF2RNA_201596.1
SMF2RNA_201667.1
SMF2RNA_201678.1
SMF2RNA_201686.1
SMF2RNA_201687.1
SMF2RNA_201736.1
SMF2RNA_201763.1
SMF2RNA_201764.1
SMF2RNA_201793.1
SMF2RNA_201839.1
SMF2RNA_201844.1
SMF2RNA_201846.1
SMF2RNA_201847.1
SMF2RNA_201867.1
SMF2RNA_201901.1								gb|EGR46952.1|	88	186	3e-92	342	359	predicted protein [Trichoderma reesei QM6a]
SMF2RNA_201909.1
SMF2RNA_201946.1
SMF2RNA_201947.2
SMF2RNA_201976.1
SMF2RNA_201995.1
SMF2RNA_202054.1
SMF2RNA_202068.1
SMF2RNA_202075.1
SMF2RNA_202118.1
SMF2RNA_202120.1
SMF2RNA_202135.1
SMF2RNA_202209.1	sp|O60200|MDM35_YEAST	50	69	2e-13	74.7	86	Mitochondrial distribution and morphology protein 35 OS=Saccharomyces cerevisiae (strain ATCC 204508 / S288c) GN=MDM35 PE=1 SV=3	gb|EHK44598.1|	92	81	5e-40	168	848	glycosylphosphatidylinositol-N-acetylglucosaminyltransferase complex, subunit PIG-Q/GPI1, variant 1 [Trichoderma atroviride IMI 206040]															1	UPF0203
SMF2RNA_202264.1
SMF2RNA_202306.1
SMF2RNA_202322.1
SMF2RNA_202326.1
SMF2RNA_202350.1
SMF2RNA_202361.1
SMF2RNA_202370.1
SMF2RNA_202384.1
SMF2RNA_202394.1
SMF2RNA_202412.1
SMF2RNA_202415.1
SMF2RNA_202465.1
SMF2RNA_202466.1
SMF2RNA_202483.1
SMF2RNA_202501.6
SMF2RNA_202507.1
SMF2RNA_202513.1
SMF2RNA_202528.1
SMF2RNA_202532.1
SMF2RNA_202576.1
SMF2RNA_202596.1
SMF2RNA_202601.1
SMF2RNA_202609.2
SMF2RNA_202645.1
SMF2RNA_202654.1
SMF2RNA_202656.1
SMF2RNA_202659.1
SMF2RNA_202678.2
SMF2RNA_202718.1
SMF2RNA_202719.1
SMF2RNA_202721.1
SMF2RNA_202726.2
SMF2RNA_202732.2
SMF2RNA_202744.1
SMF2RNA_202748.4
SMF2RNA_202761.1
SMF2RNA_202774.1
SMF2RNA_202797.1
SMF2RNA_202808.1
SMF2RNA_202826.1
SMF2RNA_202846.1
SMF2RNA_202892.1
SMF2RNA_202897.1
SMF2RNA_202905.1
SMF2RNA_202921.1								gb|EJP65367.1|	83	53	1e-19	100	91	CHCH domain-containing protein [Beauveria bassiana ARSEF 2860]															1	CHCH
SMF2RNA_202937.1
SMF2RNA_202945.1
SMF2RNA_202958.1
SMF2RNA_202963.1
SMF2RNA_202964.1
SMF2RNA_202973.1
SMF2RNA_202975.1
SMF2RNA_202984.1
SMF2RNA_202986.1
SMF2RNA_202989.1
SMF2RNA_202992.1
SMF2RNA_203006.1
SMF2RNA_203008.1
SMF2RNA_203013.1
SMF2RNA_203055.1
SMF2RNA_203056.1
SMF2RNA_203099.1
SMF2RNA_203110.1
SMF2RNA_203115.1
SMF2RNA_203117.1
SMF2RNA_203143.1
SMF2RNA_203186.1
SMF2RNA_203187.1
SMF2RNA_203188.1
SMF2RNA_203207.1
SMF2RNA_203211.1
SMF2RNA_203213.1
SMF2RNA_203217.1
SMF2RNA_203228.1
SMF2RNA_203241.1
SMF2RNA_203292.2
SMF2RNA_203294.1
SMF2RNA_203312.2
SMF2RNA_203337.1
SMF2RNA_203338.2
SMF2RNA_203366.2
SMF2RNA_203410.1
SMF2RNA_203437.1
SMF2RNA_203457.1
SMF2RNA_203459.1
SMF2RNA_203502.3
SMF2RNA_203530.1
SMF2RNA_203531.1
SMF2RNA_203537.1
SMF2RNA_203561.1								gb|EGX90515.1|	63	74	2e-17	94.4	730	hypothetical protein CCM_06935 [Cordyceps militaris CM01]
SMF2RNA_203562.1								gb|EFY93324.1|	38	147	3e-12	77	726	hypothetical protein MAC_00562 [Metarhizium acridum CQMa 102]
SMF2RNA_203590.1
SMF2RNA_203592.1
SMF2RNA_203642.1
SMF2RNA_203743.1
SMF2RNA_203747.1
SMF2RNA_203752.1
SMF2RNA_203779.2
SMF2RNA_203780.1
SMF2RNA_203817.1
SMF2RNA_203818.1
SMF2RNA_203827.1
SMF2RNA_203862.1
SMF2RNA_203876.1
SMF2RNA_203890.1
SMF2RNA_203902.1
SMF2RNA_203917.1								gb|EHK26932.1|	46	321	3e-74	284	1462	hypothetical protein TRIVIDRAFT_140489 [Trichoderma virens Gv29-8]
SMF2RNA_203918.1								gb|EHK26932.1|	51	111	1e-24	117	1462	hypothetical protein TRIVIDRAFT_140489 [Trichoderma virens Gv29-8]	K04984	TRPA1, ANKTM1; transient receptor potential cation channel subfamily A member 1													1	Ank_4
SMF2RNA_203919.1	sp|Q12955|ANK3_HUMAN	39	121	4e-15	79.7	4377	Ankyrin-3 OS=Homo sapiens GN=ANK3 PE=1 SV=3	gb|EHK44815.1|	45	116	1e-19	100	1526	hypothetical protein TRIATDRAFT_274363 [Trichoderma atroviride IMI 206040]	K10380	ANK; ankyrin													1	Ank_2
SMF2RNA_203920.1	sp|P16157|ANK1_HUMAN	39	100	2e-11	67.8	1881	Ankyrin-1 OS=Homo sapiens GN=ANK1 PE=1 SV=3	gb|EHK26932.1|	50	102	3e-19	99.4	1462	hypothetical protein TRIVIDRAFT_140489 [Trichoderma virens Gv29-8]	K10380	ANK; ankyrin													2	Ank Ank_2
SMF2RNA_204068.1
SMF2RNA_204080.1
SMF2RNA_204081.1
SMF2RNA_204084.1
SMF2RNA_204091.1
SMF2RNA_204094.1
SMF2RNA_204126.1
SMF2RNA_204127.1
SMF2RNA_204186.1
SMF2RNA_204187.3
SMF2RNA_204197.1
SMF2RNA_204254.1
SMF2RNA_204272.1
SMF2RNA_204279.1
SMF2RNA_204281.1
SMF2RNA_204403.2
SMF2RNA_204456.1
SMF2RNA_204511.1
SMF2RNA_204517.1
SMF2RNA_204549.1
SMF2RNA_204553.1
SMF2RNA_204555.1
SMF2RNA_204556.1
SMF2RNA_204557.1
SMF2RNA_204558.1
SMF2RNA_204559.1
SMF2RNA_204562.1
SMF2RNA_204563.1
SMF2RNA_204641.1
SMF2RNA_204645.1
SMF2RNA_204649.1
SMF2RNA_204660.1
SMF2RNA_204664.1
SMF2RNA_204671.2
SMF2RNA_204691.2	sp|Q5R7S4|FA40A_PONAB	47	88	6e-17	90.5	837	Protein FAM40A OS=Pongo abelii GN=FAM40A PE=2 SV=2	gb|EGR52135.1|	83	957	0	1578	1070	predicted protein [Trichoderma reesei QM6a]															2	N1221 DUF3402
SMF2RNA_204722.1
SMF2RNA_204728.1
SMF2RNA_204773.1
SMF2RNA_204842.1
SMF2RNA_204904.1
SMF2RNA_204907.1
SMF2RNA_204908.1
SMF2RNA_204919.1
SMF2RNA_204931.1
SMF2RNA_204947.1
SMF2RNA_205026.1
SMF2RNA_205027.3
SMF2RNA_205028.1
SMF2RNA_205029.1
SMF2RNA_205030.1
SMF2RNA_205044.1
SMF2RNA_205063.2								gb|EGR52204.1|	93	553	0	1056	1395	hypothetical protein TRIREDRAFT_54283 [Trichoderma reesei QM6a]	K16330	pseudouridine-5'-phosphate glycosidase / pseudouridine kinase [EC:3.2.-.- 2.7.1.83]													2	Indigoidine_A PfkB
SMF2RNA_205066.1								gb|EGR52204.1|	100	104	3e-55	219	1395	hypothetical protein TRIREDRAFT_54283 [Trichoderma reesei QM6a]	K14553	U3 small nucleolar RNA-associated protein 18													1	WD40
SMF2RNA_205077.2								gb|EHK24746.1|	82	58	1e-20	103	77	hypothetical protein TRIVIDRAFT_215662 [Trichoderma virens Gv29-8]
SMF2RNA_205081.1
SMF2RNA_205127.1
SMF2RNA_205129.1
SMF2RNA_205132.1
SMF2RNA_205135.1
SMF2RNA_205166.1
SMF2RNA_205182.1
SMF2RNA_205183.1
SMF2RNA_205264.1
SMF2RNA_205295.2
SMF2RNA_205351.1
SMF2RNA_205405.1
SMF2RNA_205514.1
SMF2RNA_205535.1
SMF2RNA_205584.1
SMF2RNA_205615.1
SMF2RNA_205619.1
SMF2RNA_205621.1
SMF2RNA_205720.1
SMF2RNA_205743.1
SMF2RNA_205752.1
SMF2RNA_205781.1
SMF2RNA_205798.1
SMF2RNA_205862.1
SMF2RNA_205894.1
SMF2RNA_205903.1
SMF2RNA_205926.1
SMF2RNA_205928.1								gb|EGR50208.1|	95	150	1e-79	300	1293	predicted protein [Trichoderma reesei QM6a]			MER215589	76	149	4e-59	225	372	family S33 unassigned peptidases (Gibberella zeae) [S33.UPW]#S33#	S33.UPW	S33				1	Abhydrolase_6
SMF2RNA_205931.1								gb|EGR50208.1|	84	168	2e-77	292	1293	predicted protein [Trichoderma reesei QM6a]
SMF2RNA_205932.1								gb|EGR50208.1|	95	84	8e-41	171	1293	predicted protein [Trichoderma reesei QM6a]
SMF2RNA_205933.1								gb|EGR50208.1|	85	221	1e-105	385	1293	predicted protein [Trichoderma reesei QM6a]
SMF2RNA_205935.1
SMF2RNA_205969.1
SMF2RNA_205987.1
SMF2RNA_205988.1
SMF2RNA_206051.1
SMF2RNA_206053.1
SMF2RNA_206055.1
SMF2RNA_206077.1
SMF2RNA_206107.1
SMF2RNA_206121.1
SMF2RNA_206138.1																													1	Ank_4
SMF2RNA_206139.1	sp|Q9EQG6|KDIS_RAT	38	144	1e-18	92	1762	Kinase D-interacting substrate of 220 kDa OS=Rattus norvegicus GN=Kidins220 PE=1 SV=2	ref|YP_002840971.1|	41	146	4e-26	122	359	ankyrin [Sulfolobus islandicus Y.N.15.51] ref|WP_012717676.1| ankyrin [Sulfolobus islandicus] gb|ACP49049.1| Ankyrin [Sulfolobus islandicus Y.N.15.51]	K10380	ANK; ankyrin													2	Ank_4 Ank_2
SMF2RNA_206200.1
SMF2RNA_206232.1
SMF2RNA_206259.1
SMF2RNA_206279.1
SMF2RNA_206326.1
SMF2RNA_206336.1
SMF2RNA_206341.2
SMF2RNA_206345.1								gb|EHK23331.1|	54	146	9e-36	154	1178	hypothetical protein TRIVIDRAFT_37791 [Trichoderma virens Gv29-8]
SMF2RNA_206365.1
SMF2RNA_206424.1
SMF2RNA_206425.1
SMF2RNA_206477.1
SMF2RNA_206495.2
SMF2RNA_206498.1
SMF2RNA_206526.3
SMF2RNA_206534.2
SMF2RNA_206749.1
SMF2RNA_206787.1
SMF2RNA_206791.1
SMF2RNA_206801.1
SMF2RNA_206832.1
SMF2RNA_206847.1
SMF2RNA_206868.1
SMF2RNA_206869.1
SMF2RNA_206934.1
SMF2RNA_206966.1
SMF2RNA_206985.1
SMF2RNA_207068.1
SMF2RNA_207078.1
SMF2RNA_207105.2	sp|P24866|CG11_CANAL	47	195	2e-49	196	646	G1/S-specific cyclin CLN1 OS=Candida albicans GN=CLN1 PE=3 SV=2	gb|EGR48207.1|	88	394	0	723	394	predicted protein [Trichoderma reesei QM6a]															2	Cyclin_N Cyclin_C
SMF2RNA_207107.1
SMF2RNA_207244.1
SMF2RNA_207269.1
SMF2RNA_207271.3
SMF2RNA_207274.1
SMF2RNA_207336.1								gb|EHK48434.1|	67	111	2e-38	163	881	hypothetical protein TRIATDRAFT_236441, partial [Trichoderma atroviride IMI 206040]
SMF2RNA_207364.1								gb|EGR52501.1|	80	56	6e-17	92	98	predicted protein [Trichoderma reesei QM6a]															1	C4dic_mal_tran
SMF2RNA_207380.1
SMF2RNA_207394.1
SMF2RNA_207426.1
SMF2RNA_207430.1
SMF2RNA_207443.1
SMF2RNA_207536.1
SMF2RNA_207566.1								gb|EHK41642.1|	77	53	2e-12	77	53	hypothetical protein TRIATDRAFT_259435 [Trichoderma atroviride IMI 206040]															1	Tom7
SMF2RNA_207571.1
SMF2RNA_207572.2
SMF2RNA_207580.1
SMF2RNA_207581.1
SMF2RNA_207582.1
SMF2RNA_207586.1
SMF2RNA_207608.1
SMF2RNA_207610.1
SMF2RNA_207764.1
SMF2RNA_207830.1
SMF2RNA_207851.3
SMF2RNA_207859.1
SMF2RNA_207913.4
SMF2RNA_207918.2	sp|Q86IH1|HBX4_DICDI	57	70	5e-15	82.8	740	Homeobox protein 4 OS=Dictyostelium discoideum GN=hbx4 PE=3 SV=1	gb|EHK17061.1|	36	321	4e-37	161	363	hypothetical protein TRIVIDRAFT_66021 [Trichoderma virens Gv29-8]															1	Homeobox_KN
SMF2RNA_207926.1
SMF2RNA_207973.1
SMF2RNA_207978.1
SMF2RNA_208002.1
SMF2RNA_208026.1
SMF2RNA_208027.1
SMF2RNA_208031.1
SMF2RNA_208072.1
SMF2RNA_208102.1								gb|EHK16995.1|	46	254	1e-46	191	1639	hypothetical protein TRIVIDRAFT_205611 [Trichoderma virens Gv29-8]
SMF2RNA_208128.1
SMF2RNA_208129.1
SMF2RNA_208130.1
SMF2RNA_208154.1
SMF2RNA_208174.1
SMF2RNA_208183.1
SMF2RNA_208200.1
SMF2RNA_208231.1
SMF2RNA_208237.1
SMF2RNA_208238.1
SMF2RNA_208246.1
SMF2RNA_208285.1
SMF2RNA_208292.1
SMF2RNA_208314.1
SMF2RNA_208315.1
SMF2RNA_208316.1
SMF2RNA_208340.1
SMF2RNA_208342.1
SMF2RNA_208343.1
SMF2RNA_208349.1
SMF2RNA_208356.1
SMF2RNA_208358.1
SMF2RNA_208365.1
SMF2RNA_208458.1
SMF2RNA_208468.1								gb|EGR47512.1|	61	277	2e-87	328	548	cytochrome P450 [Trichoderma reesei QM6a]	K17475	ftmC; tryprostatin B 6-hydroxylase [EC:1.14.13.176]													1	p450
SMF2RNA_208525.1
SMF2RNA_208530.2
SMF2RNA_208537.1
SMF2RNA_208541.1
SMF2RNA_208559.2
SMF2RNA_208602.1
SMF2RNA_208671.1								gb|EGR47475.1|	87	301	1e-153	547	569	hypothetical protein TRIREDRAFT_63981 [Trichoderma reesei QM6a]
SMF2RNA_208672.1
SMF2RNA_208705.1								gb|EGR51864.1|	74	159	6e-61	238	434	beta subunit of GDP-forming succinate-CoA ligase [Trichoderma reesei QM6a]	K01900	LSC2; succinyl-CoA synthetase beta subunit [EC:6.2.1.4 6.2.1.5]													1	ATP-grasp_2
SMF2RNA_208706.1	sp|B3CME9|SUCC_WOLPP	42	215	2e-47	189	386	Succinyl-CoA ligase [ADP-forming] subunit beta OS=Wolbachia pipientis subsp. Culex pipiens (strain wPip) GN=sucC PE=3 SV=1	gb|EGR51864.1|	80	265	1e-117	428	434	beta subunit of GDP-forming succinate-CoA ligase [Trichoderma reesei QM6a]	K01900	LSC2; succinyl-CoA synthetase beta subunit [EC:6.2.1.4 6.2.1.5]													2	ATP-grasp_2 Ligase_CoA
SMF2RNA_208753.1
SMF2RNA_208782.1
SMF2RNA_208784.1
SMF2RNA_208804.1								gb|EGU77192.1|	51	218	2e-56	223	795	hypothetical protein FOXB_12269 [Fusarium oxysporum Fo5176]															1	NTP_transf_3
SMF2RNA_208812.1								gb|EFY98009.1|	74	150	3e-60	235	1109	ankyrin [Metarhizium anisopliae ARSEF 23]
SMF2RNA_208814.1	sp|Q6W2J9|BCOR_HUMAN	46	101	2e-15	81.3	1755	BCL-6 corepressor OS=Homo sapiens GN=BCOR PE=1 SV=1	gb|EFY98009.1|	61	131	3e-34	149	1109	ankyrin [Metarhizium anisopliae ARSEF 23]	K16289	ANKK1; ankyrin repeat and protein kinase domain-containing protein 1 [EC:2.7.11.1]													1	Ank_2
SMF2RNA_208828.2
SMF2RNA_208846.1
SMF2RNA_208912.1
SMF2RNA_208929.1
SMF2RNA_209005.1
SMF2RNA_209007.2
SMF2RNA_209017.1
SMF2RNA_209023.1
SMF2RNA_209025.1
SMF2RNA_209090.1	sp|P43597|YFI6_YEAST	40	97	3e-12	74.3	1233	Uncharacterized protein YFR016C OS=Saccharomyces cerevisiae (strain ATCC 204508 / S288c) GN=YFR016C PE=1 SV=1	gb|EGR46112.1|	74	213	6e-80	304	671	predicted protein [Trichoderma reesei QM6a]															1	SH3BGR
SMF2RNA_209092.1
SMF2RNA_209097.1
SMF2RNA_209102.1
SMF2RNA_209118.1
SMF2RNA_209126.1
SMF2RNA_209133.1
SMF2RNA_209162.1
SMF2RNA_209210.1
SMF2RNA_209211.1
SMF2RNA_209258.1
SMF2RNA_209280.3
SMF2RNA_209305.1								gb|EGR49471.1|	93	387	0	753	541	choline oxidase [Trichoderma reesei QM6a]															2	GMC_oxred_N GMC_oxred_C
SMF2RNA_209317.1								gb|EGR49686.1|	76	467	0	743	2977	predicted protein [Trichoderma reesei QM6a]
SMF2RNA_209318.1								gb|EGU72664.1|	46	558	1e-133	481	2270	hypothetical protein FOXB_16828 [Fusarium oxysporum Fo5176]
SMF2RNA_209319.1								gb|EGR49686.1|	81	202	4e-91	338	2977	predicted protein [Trichoderma reesei QM6a]
SMF2RNA_209320.1								gb|EGR49686.1|	70	578	0	860	2977	predicted protein [Trichoderma reesei QM6a]
SMF2RNA_209321.1								gb|EGR49686.1|	89	202	1e-103	378	2977	predicted protein [Trichoderma reesei QM6a]															1	DUF3638
SMF2RNA_209327.1
SMF2RNA_209328.1
SMF2RNA_209353.1
SMF2RNA_209362.1
SMF2RNA_209434.1
SMF2RNA_209491.2								gb|EHK24330.1|	75	458	0	745	699	glycoside hydrolase family 2 protein [Trichoderma virens Gv29-8]												GH2			2	Glyco_hydro_2_N Glyco_hydro_2
SMF2RNA_209534.1
SMF2RNA_209538.1
SMF2RNA_209548.1
SMF2RNA_209554.1
SMF2RNA_209609.1
SMF2RNA_209625.1
SMF2RNA_209682.2	sp|P87317|YB2G_SCHPO	40	712	1e-139	495	679	Uncharacterized protein C31F10.16 OS=Schizosaccharomyces pombe (strain ATCC 38366 / 972) GN=SPBC31F10.16 PE=2 SV=1	gb|EGR52400.1|	96	702	0	1379	702	predicted protein [Trichoderma reesei QM6a]															1	ChAPs
SMF2RNA_209718.1
SMF2RNA_209738.1
SMF2RNA_209744.1
SMF2RNA_209748.1
SMF2RNA_209757.1
SMF2RNA_209758.1
SMF2RNA_209761.1
SMF2RNA_209763.1
SMF2RNA_209764.1
SMF2RNA_209765.1
SMF2RNA_209787.1																													4	AT_hook AT_hook AT_hook AT_hook
SMF2RNA_209788.1																													3	AT_hook AT_hook AT_hook
SMF2RNA_209789.1																													4	AT_hook AT_hook AT_hook AT_hook
SMF2RNA_209868.1
SMF2RNA_209903.1
SMF2RNA_209907.1								gb|EGR49146.1|	85	188	7e-88	327	1327	predicted protein [Trichoderma reesei QM6a]															1	ABC_membrane
SMF2RNA_209921.1
SMF2RNA_209925.1
SMF2RNA_209940.1
SMF2RNA_209946.1
SMF2RNA_209981.1
SMF2RNA_209982.1
SMF2RNA_209988.1
SMF2RNA_209992.1
SMF2RNA_209994.1
SMF2RNA_209997.1
SMF2RNA_210000.1
SMF2RNA_210027.1								gb|EGR47124.1|	93	137	9e-70	267	396	predicted protein [Trichoderma reesei QM6a]
SMF2RNA_210056.1
SMF2RNA_210061.3
SMF2RNA_210082.1
SMF2RNA_210086.1
SMF2RNA_210093.1
SMF2RNA_210095.4
SMF2RNA_210096.1
SMF2RNA_210097.1
SMF2RNA_210164.1
SMF2RNA_210166.1
SMF2RNA_210169.1
SMF2RNA_210176.1
SMF2RNA_210178.1
SMF2RNA_210183.1
SMF2RNA_210184.1
SMF2RNA_210191.1
SMF2RNA_210192.1
SMF2RNA_210194.1
SMF2RNA_210215.1
SMF2RNA_210226.1
SMF2RNA_210228.3
SMF2RNA_210242.1
SMF2RNA_210246.1
SMF2RNA_210256.1
SMF2RNA_210269.2
SMF2RNA_210301.1
SMF2RNA_210305.1
SMF2RNA_210310.1
SMF2RNA_210312.1
SMF2RNA_210313.1
SMF2RNA_210315.1
SMF2RNA_210316.1
SMF2RNA_210322.1
SMF2RNA_210327.3								gb|EHK42340.1|	88	285	1e-141	508	450	hypothetical protein TRIATDRAFT_229194 [Trichoderma atroviride IMI 206040]	K06013	STE24; STE24 endopeptidase [EC:3.4.24.84]													1	Taxilin
SMF2RNA_210338.1
SMF2RNA_210430.4
SMF2RNA_210436.1
SMF2RNA_210440.1
SMF2RNA_210512.1
SMF2RNA_210518.1
SMF2RNA_210558.1
SMF2RNA_210627.1								gb|EHK24431.1|	40	255	6e-30	136	329	hypothetical protein TRIVIDRAFT_61223 [Trichoderma virens Gv29-8]
SMF2RNA_210631.1
SMF2RNA_210643.1
SMF2RNA_210697.1
SMF2RNA_210779.1								gb|EGR44842.1|	68	90	4e-22	108	615	predicted protein [Trichoderma reesei QM6a]
SMF2RNA_210780.1								gb|EGR44842.1|	87	157	2e-73	279	615	predicted protein [Trichoderma reesei QM6a]															1	CorA
SMF2RNA_210781.1								gb|EGR44842.1|	95	122	3e-66	255	615	predicted protein [Trichoderma reesei QM6a]
SMF2RNA_210782.1								gb|EGR44842.1|	61	93	1e-27	127	615	predicted protein [Trichoderma reesei QM6a]
SMF2RNA_210794.2								gb|EHK45461.1|	39	301	2e-52	211	490	hypothetical protein TRIATDRAFT_274938 [Trichoderma atroviride IMI 206040]
SMF2RNA_210815.1
SMF2RNA_210844.1								gb|EGR44850.1|	74	102	1e-39	167	393	predicted protein [Trichoderma reesei QM6a]
SMF2RNA_210851.1
SMF2RNA_210867.1
SMF2RNA_210893.1
SMF2RNA_210896.1
SMF2RNA_210984.1
SMF2RNA_211018.1
SMF2RNA_211063.1
SMF2RNA_211069.1
SMF2RNA_211142.1
SMF2RNA_211215.1																													1	Ank_2
SMF2RNA_211217.1								gb|EJT76796.1|	43	111	3e-16	89.7	905	hypothetical protein, variant [Gaeumannomyces graminis var. tritici R3-111a-1]
SMF2RNA_211243.1
SMF2RNA_211245.1
SMF2RNA_211252.1
SMF2RNA_211288.1
SMF2RNA_211332.1
SMF2RNA_211333.2
SMF2RNA_211334.1
SMF2RNA_211335.1
SMF2RNA_211372.1
SMF2RNA_211379.1
SMF2RNA_211387.1								emb|CCT76146.1|	36	122	2e-14	83.6	1317	uncharacterized protein FFUJ_14223 [Fusarium fujikuroi IMI 58289]
SMF2RNA_211495.1
SMF2RNA_211501.1
SMF2RNA_211504.1
SMF2RNA_211561.1
SMF2RNA_211562.1
SMF2RNA_211596.1
SMF2RNA_211644.1
SMF2RNA_211671.2								gb|EGR46782.1|	58	236	6e-71	272	437	Hypothetical protein TRIREDRAFT_124338 [Trichoderma reesei QM6a]															1	PHD
SMF2RNA_211742.1
SMF2RNA_211756.1
SMF2RNA_211765.1
SMF2RNA_211824.2
SMF2RNA_211826.1
SMF2RNA_211833.1
SMF2RNA_211836.1
SMF2RNA_211838.1
SMF2RNA_211841.1
SMF2RNA_211848.1
SMF2RNA_211851.1
SMF2RNA_211855.1
SMF2RNA_211856.1
SMF2RNA_211866.1
SMF2RNA_211873.1
SMF2RNA_211897.1
SMF2RNA_211918.1
SMF2RNA_211933.1								gb|EHK24955.1|	66	174	2e-61	239	871	hypothetical protein TRIVIDRAFT_208667 [Trichoderma virens Gv29-8]															1	Myb_DNA-bind_2
SMF2RNA_211935.1								gb|EGR46849.1|	79	279	1e-114	419	770	predicted protein [Trichoderma reesei QM6a]
SMF2RNA_211951.1
SMF2RNA_211966.3
SMF2RNA_212020.1
SMF2RNA_212029.1
SMF2RNA_212044.1
SMF2RNA_212052.1
SMF2RNA_212067.1
SMF2RNA_212069.1
SMF2RNA_212081.1
SMF2RNA_212096.1
SMF2RNA_212145.1								ref|XP_003653497.1|	54	268	5e-81	306	303	hypothetical protein THITE_14102, partial [Thielavia terrestris NRRL 8126] gb|AEO67161.1| hypothetical protein THITE_14102, partial [Thielavia terrestris NRRL 8126]															1	APH
SMF2RNA_212155.2
SMF2RNA_212217.1
SMF2RNA_212405.1
SMF2RNA_212430.1
SMF2RNA_212456.2
SMF2RNA_212464.1
SMF2RNA_212496.1
SMF2RNA_212499.1
SMF2RNA_212504.2
SMF2RNA_212514.1
SMF2RNA_212515.1	sp|Q25BW4|BGL1B_PHACH	50	183	2e-42	171	540	Beta-glucosidase 1B OS=Phanerochaete chrysosporium GN=BGL1B PE=1 SV=1	pdb|3AHY|A	96	184	1e-102	374	473	Chain A, Crystal Structure Of Beta-Glucosidase 2 From Fungus Trichoderma Reesei In Complex With Tris pdb|3AHY|B Chain B, Crystal Structure Of Beta-Glucosidase 2 From Fungus Trichoderma Reesei In Complex With Tris pdb|3AHY|C Chain C, Crystal Structure Of Beta-Glucosidase 2 From Fungus Trichoderma Reesei In Complex With Tris pdb|3AHY|D Chain D, Crystal Structure Of Beta-Glucosidase 2 From Fungus Tr…	K01188	E3.2.1.21; beta-glucosidase [EC:3.2.1.21]										GH1			1	Glyco_hydro_1
SMF2RNA_212624.1
SMF2RNA_212625.1
SMF2RNA_212633.1
SMF2RNA_212638.1
SMF2RNA_212658.1
SMF2RNA_212666.1
SMF2RNA_212669.1
SMF2RNA_212675.1
SMF2RNA_212677.2
SMF2RNA_212684.1
SMF2RNA_212688.1
SMF2RNA_212721.1
SMF2RNA_212727.1
SMF2RNA_212742.1
SMF2RNA_212758.1
SMF2RNA_212832.1
SMF2RNA_212839.1
SMF2RNA_212866.1								emb|CCC12427.1|	41	243	2e-48	198	398	unnamed protein product [Sordaria macrospora k-hell]
SMF2RNA_212877.1
SMF2RNA_212892.1
SMF2RNA_212893.1
SMF2RNA_212896.1
SMF2RNA_212925.1
SMF2RNA_212936.1
SMF2RNA_212937.1
SMF2RNA_212939.1
SMF2RNA_212960.1
SMF2RNA_212976.1
SMF2RNA_212985.1
SMF2RNA_213029.1
SMF2RNA_213044.1
SMF2RNA_213049.1
SMF2RNA_213060.1
SMF2RNA_213061.1
SMF2RNA_213072.1
SMF2RNA_213081.1
SMF2RNA_213089.1
SMF2RNA_213091.1
SMF2RNA_213098.1
SMF2RNA_213099.1
SMF2RNA_213105.1
SMF2RNA_213117.1
SMF2RNA_213122.1
SMF2RNA_213124.1
SMF2RNA_213125.2
SMF2RNA_213126.1
SMF2RNA_213132.1
SMF2RNA_213134.1
SMF2RNA_213161.1
SMF2RNA_213231.1
SMF2RNA_213261.1
SMF2RNA_213287.1
SMF2RNA_213294.2
SMF2RNA_213313.1
SMF2RNA_213335.2
SMF2RNA_213360.1
SMF2RNA_213477.2
SMF2RNA_213478.1
SMF2RNA_213487.4
SMF2RNA_213492.1
SMF2RNA_213548.1
SMF2RNA_213566.1								gb|EGR46809.1|	56	192	2e-40	170	1202	predicted protein [Trichoderma reesei QM6a]
SMF2RNA_213567.1								gb|EGR46809.1|	72	167	2e-68	262	1202	predicted protein [Trichoderma reesei QM6a]
SMF2RNA_213568.1								gb|EGR46809.1|	80	151	1e-68	263	1202	predicted protein [Trichoderma reesei QM6a]
SMF2RNA_213569.1								gb|EGR46809.1|	78	274	1e-120	436	1202	predicted protein [Trichoderma reesei QM6a]
SMF2RNA_213570.1								gb|EGR46809.1|	72	162	6e-61	238	1202	predicted protein [Trichoderma reesei QM6a]
SMF2RNA_213586.1
SMF2RNA_213593.1
SMF2RNA_213630.1								gb|EHK21022.1|	74	350	1e-151	542	350	hypothetical protein TRIVIDRAFT_118749, partial [Trichoderma virens Gv29-8]
SMF2RNA_213690.1
SMF2RNA_213706.1
SMF2RNA_213771.1
SMF2RNA_213774.1
SMF2RNA_213785.1
SMF2RNA_213810.2								dbj|GAA83700.1|	40	132	1e-24	117	2033	hypothetical protein AKAW_01815 [Aspergillus kawachii IFO 4308]
SMF2RNA_213818.1
SMF2RNA_213825.1
SMF2RNA_213826.1
SMF2RNA_213851.1
SMF2RNA_213869.1
SMF2RNA_213918.1
SMF2RNA_213926.1
SMF2RNA_213959.1
SMF2RNA_213989.1
SMF2RNA_213990.1
SMF2RNA_213994.1
SMF2RNA_214001.1
SMF2RNA_214016.1								gb|EHK25484.1|	39	256	1e-25	122	273	hypothetical protein TRIVIDRAFT_62163 [Trichoderma virens Gv29-8]
SMF2RNA_214029.1
SMF2RNA_214050.1
SMF2RNA_214148.1
SMF2RNA_214156.1
SMF2RNA_214196.2
SMF2RNA_214241.1
SMF2RNA_214288.1
SMF2RNA_214309.2
SMF2RNA_214310.1
SMF2RNA_214405.1								gb|EGR46321.1|	41	197	9e-24	115	323	predicted protein [Trichoderma reesei QM6a]
SMF2RNA_214409.1
SMF2RNA_214414.1
SMF2RNA_214475.1								gb|EHK19656.1|	76	106	5e-43	178	163	hypothetical protein TRIVIDRAFT_224873 [Trichoderma virens Gv29-8]
SMF2RNA_214506.1
SMF2RNA_214508.1
SMF2RNA_214510.1
SMF2RNA_214511.1
SMF2RNA_214529.1
SMF2RNA_214531.1
SMF2RNA_214533.1
SMF2RNA_214535.1
SMF2RNA_214537.1
SMF2RNA_214542.1
SMF2RNA_214588.1
SMF2RNA_214737.1
SMF2RNA_214775.1
SMF2RNA_214793.2
SMF2RNA_214836.1
SMF2RNA_214861.1
SMF2RNA_214909.2								gb|EGR52101.1|	78	148	2e-60	236	177	predicted protein [Trichoderma reesei QM6a]	K10745	RNASEH2C; ribonuclease H2 subunit C													1	RNase_H2_suC
SMF2RNA_214979.1								gb|EHK47881.1|	52	87	1e-18	97.4	933	glycosyltransferase family 90 protein [Trichoderma atroviride IMI 206040]
SMF2RNA_214990.1
SMF2RNA_215001.1
SMF2RNA_215011.1
SMF2RNA_215028.1
SMF2RNA_215032.2
SMF2RNA_215034.1
SMF2RNA_215051.1
SMF2RNA_215056.1								ref|XP_003040124.1|	36	139	3e-11	73.9	1101	predicted protein [Nectria haematococca mpVI 77-13-4] gb|EEU34411.1| predicted protein [Nectria haematococca mpVI 77-13-4]
SMF2RNA_215057.1
SMF2RNA_215121.1
SMF2RNA_215133.1
SMF2RNA_215174.1								gb|EFY86415.1|	37	189	3e-28	130	618	ankyrin, putative [Metarhizium acridum CQMa 102]	K16289	ANKK1; ankyrin repeat and protein kinase domain-containing protein 1 [EC:2.7.11.1]													2	Ank_2 Ank
SMF2RNA_215186.1
SMF2RNA_215192.1								ref|XP_003664296.1|	48	133	3e-26	122	485	hypothetical protein MYCTH_2306976 [Myceliophthora thermophila ATCC 42464] gb|AEO59051.1| hypothetical protein MYCTH_2306976 [Myceliophthora thermophila ATCC 42464]															1	Fungal_trans_2
SMF2RNA_215266.1
SMF2RNA_215291.1
SMF2RNA_215292.1
SMF2RNA_215307.1
SMF2RNA_215348.1
SMF2RNA_215356.1
SMF2RNA_215369.2
SMF2RNA_215370.1
SMF2RNA_215434.1
SMF2RNA_215446.1
SMF2RNA_215514.1
SMF2RNA_215543.1
SMF2RNA_215576.1
SMF2RNA_215582.1
SMF2RNA_215606.1
SMF2RNA_215615.1
SMF2RNA_215652.2
SMF2RNA_215659.1								gb|EGR51135.1|	84	107	1e-46	190	1153	predicted protein [Trichoderma reesei QM6a]
SMF2RNA_215660.1								gb|EGR51135.1|	72	146	4e-56	222	1153	predicted protein [Trichoderma reesei QM6a]
SMF2RNA_215662.1								gb|EGR51135.1|	83	103	4e-45	185	1153	predicted protein [Trichoderma reesei QM6a]
SMF2RNA_215664.1
SMF2RNA_215676.1
SMF2RNA_215677.1
SMF2RNA_215678.1
SMF2RNA_215747.1
SMF2RNA_215750.1
SMF2RNA_215769.1
SMF2RNA_215770.1								ref|XP_003660275.1|	62	83	1e-22	115	435	hypothetical protein MYCTH_2298380 [Myceliophthora thermophila ATCC 42464] gb|AEO55030.1| hypothetical protein MYCTH_2298380 [Myceliophthora thermophila ATCC 42464]
SMF2RNA_215808.1
SMF2RNA_215810.3
SMF2RNA_215850.1
SMF2RNA_215935.1
SMF2RNA_215938.1
SMF2RNA_215944.1
SMF2RNA_215948.1
SMF2RNA_215956.1
SMF2RNA_215985.1
SMF2RNA_215986.2
SMF2RNA_215989.1								ref|XP_001906908.1|	71	46	7e-12	75.5	758	hypothetical protein [Podospora anserina S mat+] emb|CAP67579.1| unnamed protein product [Podospora anserina S mat+]															1	EST1_DNA_bind
SMF2RNA_215992.1
SMF2RNA_215993.1
SMF2RNA_215998.1
SMF2RNA_216001.1
SMF2RNA_216003.1
SMF2RNA_216015.1
SMF2RNA_216029.1
SMF2RNA_216062.1
SMF2RNA_216095.1
SMF2RNA_216096.1
SMF2RNA_216097.1
SMF2RNA_216140.4
SMF2RNA_216175.1	sp|Q00808|HETE1_PODAS	49	1021	0	959	1356	Vegetative incompatibility protein HET-E-1 OS=Podospora anserina GN=HET-E1 PE=4 SV=1	gb|EHK15882.1|	55	1272	0	1355	1281	hypothetical protein TRIVIDRAFT_195814 [Trichoderma virens Gv29-8]			MER150708	44	199	2e-39	164	201	family S9 non-peptidase homologues (Cyanothece sp. PCC 7424) [S09.UNW]#S09X#	S09.UNW	S09X				13	NACHT WD40 WD40 WD40 WD40 WD40 WD40 WD40 WD40 WD40 WD40 WD40 WD40
SMF2RNA_216189.1
SMF2RNA_216192.1
SMF2RNA_216247.1
SMF2RNA_216266.1
SMF2RNA_216278.1
SMF2RNA_216280.1
SMF2RNA_216296.1
SMF2RNA_216313.1
SMF2RNA_216322.1
SMF2RNA_216375.1
SMF2RNA_216376.1
SMF2RNA_216407.1
SMF2RNA_216417.1
SMF2RNA_216419.1
SMF2RNA_216422.1
SMF2RNA_216464.2
SMF2RNA_216477.1
SMF2RNA_216500.1
SMF2RNA_216578.1
SMF2RNA_216599.1
SMF2RNA_216605.1
SMF2RNA_216606.1
SMF2RNA_216667.1
SMF2RNA_216668.1
SMF2RNA_216687.1
SMF2RNA_216752.1
SMF2RNA_216767.2
SMF2RNA_216785.3
SMF2RNA_216862.1								gb|EHK17543.1|	67	90	6e-28	128	621	hypothetical protein TRIVIDRAFT_205295 [Trichoderma virens Gv29-8]
SMF2RNA_216864.1	sp|O13339|TERT_SCHPO	37	178	1e-27	123	988	Telomerase reverse transcriptase OS=Schizosaccharomyces pombe (strain ATCC 38366 / 972) GN=trt1 PE=1 SV=1	gb|EGS18761.1|	55	234	1e-70	271	1125	telomerase reverse transcriptase-like protein [Chaetomium thermophilum var. thermophilum DSM 1495]	K11126	TERT, EST2; telomerase reverse transcriptase [EC:2.7.7.49]													1	Telomerase_RBD
SMF2RNA_216865.1	sp|Q27ID4|TERT_BOVIN	35	267	1e-36	153	1125	Telomerase reverse transcriptase OS=Bos taurus GN=TERT PE=3 SV=2	gb|EKJ69088.1|	62	262	8e-95	352	1138	hypothetical protein FPSE_10706 [Fusarium pseudograminearum CS3096]	K11126	TERT, EST2; telomerase reverse transcriptase [EC:2.7.7.49]													1	RVT_1
SMF2RNA_216870.1
SMF2RNA_216902.1
SMF2RNA_216940.3
SMF2RNA_216976.1
SMF2RNA_216985.1
SMF2RNA_217011.1
SMF2RNA_217107.1
SMF2RNA_217190.1
SMF2RNA_217207.1
SMF2RNA_217226.1
SMF2RNA_217241.1
SMF2RNA_217245.1
SMF2RNA_217255.1
SMF2RNA_217289.1
SMF2RNA_217360.1
SMF2RNA_217363.2
SMF2RNA_217367.1
SMF2RNA_217368.1
SMF2RNA_217370.1
SMF2RNA_217371.1
SMF2RNA_217373.3
SMF2RNA_217374.1
SMF2RNA_217375.1
SMF2RNA_217376.1
SMF2RNA_217445.1
SMF2RNA_217456.1
SMF2RNA_217465.2								ref|XP_001213384.1|	37	127	4e-18	96.3	608	predicted protein [Aspergillus terreus NIH2624] gb|EAU36008.1| predicted protein [Aspergillus terreus NIH2624]
SMF2RNA_217479.1
SMF2RNA_217482.1
SMF2RNA_217483.1
SMF2RNA_217489.1
SMF2RNA_217499.1
SMF2RNA_217500.1
SMF2RNA_217504.1
SMF2RNA_217523.1								gb|EGR45741.1|	84	206	1e-94	350	242	predicted protein [Trichoderma reesei QM6a]															1	adh_short
SMF2RNA_217591.1
SMF2RNA_217601.1
SMF2RNA_217606.2
SMF2RNA_217622.1
SMF2RNA_217626.1
SMF2RNA_217635.2
SMF2RNA_217643.1
SMF2RNA_217670.1
SMF2RNA_217672.1
SMF2RNA_217716.1
SMF2RNA_217748.1
SMF2RNA_217749.1
SMF2RNA_217752.1
SMF2RNA_217753.1
SMF2RNA_217765.1
SMF2RNA_217783.3
SMF2RNA_217817.1
SMF2RNA_217818.1
SMF2RNA_217841.1
SMF2RNA_217848.1
SMF2RNA_217915.1	sp|Q5B1L4|GUAA_EMENI	75	79	2e-29	127	533	GMP synthase [glutamine-hydrolyzing] OS=Emericella nidulans GN=gua1 PE=3 SV=1	gb|EGR48301.1|	98	88	5e-45	184	530	GMP synthase [Trichoderma reesei QM6a]	K01951	E6.3.5.2, guaA; GMP synthase (glutamine-hydrolysing) [EC:6.3.5.2]	MER228789	78	74	7e-28	120	221	GuaA protein {{Escherichia coli}} (Kluyveromyces lactis) [C26.A17]#C26#	C26.A17	C26				1	GATase
SMF2RNA_217916.1	sp|Q4WFT3|GUAA_ASPFU	64	257	6e-95	347	557	GMP synthase [glutamine-hydrolyzing] OS=Neosartorya fumigata (strain ATCC MYA-4609 / Af293 / CBS 101355 / FGSC A1100) GN=gua1 PE=3 SV=1	gb|EGR48301.1|	98	255	1e-147	525	530	GMP synthase [Trichoderma reesei QM6a]	K01951	E6.3.5.2, guaA; GMP synthase (glutamine-hydrolysing) [EC:6.3.5.2]	MER228612	60	146	4e-48	190	228	GuaA protein {{Escherichia coli}} (Aspergillus fumigatus) [C26.A17]#C26#	C26.A17	C26				2	GATase NAD_synthase
SMF2RNA_217951.1
SMF2RNA_217953.1
SMF2RNA_217975.1
SMF2RNA_217980.1
SMF2RNA_217981.1
SMF2RNA_218024.2
SMF2RNA_218082.1								gb|EHK26698.1|	71	113	5e-37	158	96	hypothetical protein TRIVIDRAFT_177054 [Trichoderma virens Gv29-8]			MER064593	50	78	6e-14	74.3	62	family I9 unassigned peptidase inhibitors (Gibberella zeae) [I09.UPW]#I09#	I09.UPW	I09
SMF2RNA_218093.1	sp|P50082|AMA1_YEAST	48	115	5e-27	119	593	Meiosis-specific APC/C activator protein AMA1 OS=Saccharomyces cerevisiae (strain ATCC 204508 / S288c) GN=AMA1 PE=1 SV=2	gb|EGR45873.1|	95	143	7e-75	284	660	hypothetical protein TRIREDRAFT_67408 [Trichoderma reesei QM6a]	K12782	AMA1; meiosis-specific APC/C activator protein AMA1	MER152902	45	130	2e-26	115	243	family S9 non-peptidase homologues (Scheffersomyces stipitis) [S09.UNW]#S09X#	S09.UNW	S09X
SMF2RNA_218094.1	sp|Q09786|YA98_SCHPO	35	200	2e-28	126	535	Uncharacterized WD repeat-containing protein C13G6.08 OS=Schizosaccharomyces pombe (strain ATCC 38366 / 972) GN=SPAC13G6.08 PE=2 SV=1	gb|EGR45873.1|	87	299	1e-149	533	660	hypothetical protein TRIREDRAFT_67408 [Trichoderma reesei QM6a]															1	WD40
SMF2RNA_218095.1								gb|EGR45873.1|	91	59	1e-21	107	660	hypothetical protein TRIREDRAFT_67408 [Trichoderma reesei QM6a]
SMF2RNA_218134.1
SMF2RNA_218139.2
SMF2RNA_218140.2
SMF2RNA_218143.1
SMF2RNA_218144.1
SMF2RNA_218145.1
SMF2RNA_218151.1
SMF2RNA_218159.1
SMF2RNA_218181.1
SMF2RNA_218256.1
SMF2RNA_218267.1
SMF2RNA_218307.1
SMF2RNA_218310.1
SMF2RNA_218311.1
SMF2RNA_218315.1
SMF2RNA_218351.1
SMF2RNA_218352.1
SMF2RNA_218386.1
SMF2RNA_218390.1								gb|EHK26558.1|	42	115	3e-16	89.7	131	hypothetical protein TRIVIDRAFT_19490, partial [Trichoderma virens Gv29-8]
SMF2RNA_218414.1								ref|XP_003303791.1|	45	435	1e-108	399	442	hypothetical protein PTT_16151 [Pyrenophora teres f. teres 0-1] gb|EFQ88113.1| hypothetical protein PTT_16151 [Pyrenophora teres f. teres 0-1]
SMF2RNA_218416.1																													1	HET
SMF2RNA_218475.2
SMF2RNA_218554.1
SMF2RNA_218556.1
SMF2RNA_218557.1
SMF2RNA_218558.1
SMF2RNA_218564.1
SMF2RNA_218565.1
SMF2RNA_218567.1
SMF2RNA_218591.1
SMF2RNA_218606.3
SMF2RNA_218615.1
SMF2RNA_218616.1
SMF2RNA_218617.1
SMF2RNA_218620.1
SMF2RNA_218621.1
SMF2RNA_218703.1
SMF2RNA_218704.2
SMF2RNA_218729.1
SMF2RNA_218745.1
SMF2RNA_218749.1
SMF2RNA_218750.1
SMF2RNA_218753.1
SMF2RNA_218759.1
SMF2RNA_218760.1
SMF2RNA_218761.1
SMF2RNA_218769.1
SMF2RNA_218779.1
SMF2RNA_218786.4								gb|EGR49977.1|	63	63	3e-11	73.2	309	predicted protein [Trichoderma reesei QM6a]
SMF2RNA_218813.1
SMF2RNA_218815.1								gb|EHK22726.1|	54	178	1e-40	170	575	hypothetical protein TRIVIDRAFT_201013 [Trichoderma virens Gv29-8]															1	DUF2439
SMF2RNA_218819.2
SMF2RNA_218877.1
SMF2RNA_218928.1
SMF2RNA_218954.1
SMF2RNA_218960.1
SMF2RNA_218964.2
SMF2RNA_218993.1
SMF2RNA_219013.2
SMF2RNA_219014.3
SMF2RNA_219028.1
SMF2RNA_219030.1
SMF2RNA_219051.1
SMF2RNA_219053.2
SMF2RNA_219065.1
SMF2RNA_219069.1
SMF2RNA_219099.1								gb|EGR49836.1|	80	292	1e-134	482	374	predicted protein [Trichoderma reesei QM6a]			MER090281	35	193	2e-24	111	238	family S9 non-peptidase homologues (Emericella nidulans) [S09.UNW]#S09X#	S09.UNW	S09X				1	Abhydrolase_3
SMF2RNA_219116.1
SMF2RNA_219131.1
SMF2RNA_219139.1
SMF2RNA_219140.2
SMF2RNA_219143.1
SMF2RNA_219293.1
SMF2RNA_219296.1
SMF2RNA_219300.1
SMF2RNA_219306.1								ref|XP_002373808.1|	67	125	3e-44	182	425	conserved hypothetical protein [Aspergillus flavus NRRL3357] gb|EED55026.1| conserved hypothetical protein [Aspergillus flavus NRRL3357]
SMF2RNA_219317.1
SMF2RNA_219318.1								gb|EHK26228.1|	47	562	1e-125	454	557	hypothetical protein TRIVIDRAFT_218399 [Trichoderma virens Gv29-8]
SMF2RNA_219344.1
SMF2RNA_219363.1
SMF2RNA_219366.1
SMF2RNA_219393.1
SMF2RNA_219407.3
SMF2RNA_219419.1
SMF2RNA_219439.1
SMF2RNA_219466.1
SMF2RNA_219516.1
SMF2RNA_219531.1
SMF2RNA_219532.1
SMF2RNA_219538.1
SMF2RNA_219541.1
SMF2RNA_219599.1
SMF2RNA_219610.2
SMF2RNA_219637.1
SMF2RNA_219681.1
SMF2RNA_219682.1
SMF2RNA_219774.1
SMF2RNA_219809.1
SMF2RNA_219824.1
SMF2RNA_219831.1
SMF2RNA_219839.1
SMF2RNA_219890.1
SMF2RNA_219903.1
SMF2RNA_219907.1
SMF2RNA_219910.1
SMF2RNA_219917.1
SMF2RNA_219956.1
SMF2RNA_219969.1
SMF2RNA_220011.1
SMF2RNA_220062.1								gb|EHK42987.1|	89	37	9e-11	71.2	101	hypothetical protein TRIATDRAFT_300972 [Trichoderma atroviride IMI 206040]
SMF2RNA_220071.1
SMF2RNA_220083.1
SMF2RNA_220100.1
SMF2RNA_220141.1
SMF2RNA_220142.1
SMF2RNA_220143.1
SMF2RNA_220144.1
SMF2RNA_220174.1
SMF2RNA_220180.1
SMF2RNA_220182.1
SMF2RNA_220205.1
SMF2RNA_220209.1
SMF2RNA_220247.1
SMF2RNA_220248.1
SMF2RNA_220267.1	sp|Q4IB70|CWC21_GIBZE	67	164	1e-57	222	182	Pre-mRNA-splicing factor CWC21 OS=Gibberella zeae (strain PH-1 / FGSC 9075 / NRRL 31084) GN=CWC21 PE=3 SV=1	gb|EGR45970.1|	76	181	1e-70	270	181	predicted protein [Trichoderma reesei QM6a]															1	cwf21
SMF2RNA_220279.1
SMF2RNA_220292.1
SMF2RNA_220293.1
SMF2RNA_220303.2																													1	Ribosomal_L41
SMF2RNA_220317.1
SMF2RNA_220318.1
SMF2RNA_220320.1
SMF2RNA_220331.1
SMF2RNA_220345.1
SMF2RNA_220365.1
SMF2RNA_220382.2
SMF2RNA_220401.1
SMF2RNA_220460.1
SMF2RNA_220482.1
SMF2RNA_220483.1
SMF2RNA_220485.1
SMF2RNA_220497.1
SMF2RNA_220511.1
SMF2RNA_220534.1
SMF2RNA_220537.2
SMF2RNA_220562.2
SMF2RNA_220564.1
SMF2RNA_220577.2
SMF2RNA_220610.1
SMF2RNA_220664.1
SMF2RNA_220665.2
SMF2RNA_220722.1
SMF2RNA_220724.1								gb|EGR51731.1|	91	517	0	991	559	predicted protein [Trichoderma reesei QM6a]															1	Zn_clus
SMF2RNA_220794.1
SMF2RNA_220973.2								gb|EGR50536.1|	79	989	0	1533	1000	ER to Golgi protein transport [Trichoderma reesei QM6a]															2	Uso1_p115_head Uso1_p115_C
SMF2RNA_221003.1
SMF2RNA_221016.1
SMF2RNA_221076.1
SMF2RNA_221114.1
SMF2RNA_221135.1
SMF2RNA_221140.2
SMF2RNA_221174.1
SMF2RNA_221191.1
SMF2RNA_221193.2
SMF2RNA_221203.3
SMF2RNA_221206.1
SMF2RNA_221207.2
SMF2RNA_221208.1
SMF2RNA_221218.1
SMF2RNA_221227.1
SMF2RNA_221276.1																													1	Ank_2
SMF2RNA_221277.1
SMF2RNA_221317.1
SMF2RNA_221338.1
SMF2RNA_221347.1								ref|XP_003718912.1|	48	1234	0	1093	1435	serine/threonine protein kinase [Magnaporthe oryzae 70-15] gb|EHA49328.1| serine/threonine protein kinase [Magnaporthe oryzae 70-15] gb|ELQ68866.1| hypothetical protein OOW_P131scaffold00214g27 [Magnaporthe oryzae P131]															3	Pkinase Ank_2 Ank_2
SMF2RNA_221348.1								gb|EJT82315.1|	53	58	1e-11	73.9	1510	serine/threonine protein kinase [Gaeumannomyces graminis var. tritici R3-111a-1]
SMF2RNA_221374.1
SMF2RNA_221425.2
SMF2RNA_221455.1
SMF2RNA_221496.1
SMF2RNA_221507.1
SMF2RNA_221635.2
SMF2RNA_221650.1
SMF2RNA_221713.1
SMF2RNA_221724.1
SMF2RNA_221771.1
SMF2RNA_221786.1
SMF2RNA_221799.1
SMF2RNA_221891.1
SMF2RNA_221895.1
SMF2RNA_221896.1
SMF2RNA_221905.2								gb|EHK21012.1|	81	174	7e-76	287	440	hypothetical protein TRIVIDRAFT_223478 [Trichoderma virens Gv29-8]
SMF2RNA_221953.1
SMF2RNA_222005.1
SMF2RNA_222008.1								gb|EGR52978.1|	78	273	1e-124	448	274	predicted protein [Trichoderma reesei QM6a]															1	Fungal_trans_2
SMF2RNA_222011.1								gb|EHK21581.1|	84	994	0	1684	990	hypothetical protein TRIVIDRAFT_152230 [Trichoderma virens Gv29-8]															5	Ank_2 Ank_2 Ank_2 Ank_2 Ank_2
SMF2RNA_222033.2
SMF2RNA_222059.1
SMF2RNA_222080.1
SMF2RNA_222084.1
SMF2RNA_222087.1
SMF2RNA_222108.3	sp|Q09923|YAKC_SCHPO	45	259	2e-57	222	340	Aldo-keto reductase yakc [NADP+] OS=Schizosaccharomyces pombe (strain ATCC 38366 / 972) GN=yakc PE=1 SV=1	gb|EGR45427.1|	90	253	1e-134	483	343	predicted protein [Trichoderma reesei QM6a]															1	Aldo_ket_red
SMF2RNA_222129.1
SMF2RNA_222130.1
SMF2RNA_222131.1
SMF2RNA_222180.1
SMF2RNA_222187.1
SMF2RNA_222218.1

## Sheet: Table S2
Supplementary Table S2. Annotation and transcrpition levels for all genes models.
#t_id	locus	sp_target	sp_aln_iden	sp_aln_len	sp_aln_evalue	sp_aln_score	sp_aa_len	sp_annt	kegg_Knumber	kegg_annt	mer_target	mer_aln_iden	mer_aln_len	mer_aln_evalue	mer_aln_score	mer_aa_len	mer_annt	mer_class	mer_fam	CAZy_fam	CBM_fam	NRPS/PKS	pfam_num	pfam_name_lst		expr_PDB (FPKM)	expr_MSM (FPKM)	fold_change	ln(fold_change)	log2(expr_PDB)	log2(expr_MSM)	log2(fold_change)
SMF2FGGW_100001.1	scaffold001:4482-5832																						1	F-box-like		9.52988	3.25393	0.341445	-1.07457	3.25246	1.70218	-1.55027
SMF2FGGW_100002.1	scaffold001:6051-6715																									0	0
SMF2FGGW_100003.1	scaffold001:9577-10431																						1	Lipase_GDSL_2		0	0
SMF2FGGW_100004.1	scaffold001:12746-13756																									5.74908	6.80284	1.18329	0.168301	2.52333	2.76614	0.242806
SMF2FGGW_100005.1	scaffold001:15224-16328	sp|Q4IJM4|CSN5_GIBZE	77	331	1e-156	551	340	COP9 signalosome complex subunit 5 OS=Gibberella zeae (strain PH-1 / FGSC 9075 / NRRL 31084) GN=RRI1 PE=3 SV=1	K09613	COPS5, CSN5; COP9 signalosome complex subunit 5 [EC:3.4.-.-]	MER060221	77	310	1e-145	513	310	subfamily M67A unassigned peptidases (Gibberella zeae)	M67.UPA	M67A				1	JAB		57.8832	27.3373	0.472284	-0.750176	5.85507	4.7728	-1.08227
SMF2FGGW_100006.1	scaffold001:18541-21384																									670.849	31.0328	0.046259	-3.0735	9.38984	4.95572	-4.43412
SMF2FGGW_100007.1	scaffold001:22537-24928																						3	PXB DUF3818 DUF3818		11.7032	3.01957	0.258012	-1.35475	3.54883	1.59434	-1.95449
SMF2FGGW_100008.1	scaffold001:25286-26897																									0	0
SMF2FGGW_100009.1	scaffold001:28135-29024	sp|P27073|RS19_EMENI	86	136	3e-66	249	148	40S ribosomal protein S19 OS=Emericella nidulans GN=rps19 PE=3 SV=1	K02966	RP-S19e, RPS19; small subunit ribosomal protein S19e													1	Ribosomal_S19e		114.695	155.819	1.35855	0.306413	6.84166	7.28373	0.442069
SMF2FGGW_100010.1	scaffold001:29554-30649	sp|Q12436|ZRT2_YEAST	35	418	7e-57	221	422	Zinc-regulated transporter 2 OS=Saccharomyces cerevisiae (strain ATCC 204508 / S288c) GN=ZRT2 PE=2 SV=1	K14709	SLC39A1_2_3, ZIP1_2_3; solute carrier family 39 (zinc transporter), member 1/2/3													1	Zip		27.3051	7.6121	0.278779	-1.27734	4.7711	2.92829	-1.8428
SMF2FGGW_100011.1	scaffold001:32739-33735																						1	adh_short		12.4545	3.74852	0.300977	-1.20072	3.6386	1.90632	-1.73227
SMF2FGGW_100012.1	scaffold001:34979-35609	sp|P19752|HSP30_NEUCR	47	236	2e-48	192	228	30 kDa heat shock protein OS=Neurospora crassa (strain ATCC 24698 / 74-OR23-1A / CBS 708.71 / DSM 1257 / FGSC 987) GN=hsp30 PE=3 SV=1															1	HSP20		2991.67	390.499	0.130529	-2.03616	11.5467	8.60918	-2.93756
SMF2FGGW_100013.1	scaffold001:37263-37877																									7.6323	0			2.93212
SMF2FGGW_100014.1	scaffold001:37944-40236																						1	Zn_clus		1.53258	0			0.615962
SMF2FGGW_100015.1	scaffold001:40689-42278	sp|Q2H740|MDM10_CHAGB	52	475	1e-124	444	430	Mitochondrial distribution and morphology protein 10 OS=Chaetomium globosum (strain ATCC 6205 / CBS 148.51 / DSM 1962 / NBRC 6347 / NRRL 1970) GN=MDM10 PE=3 SV=2															1	DUF3722		10.045	32.9538	3.28062	1.18803	3.32841	5.04237	1.71397
SMF2FGGW_100016.1	scaffold001:42696-43466	sp|Q7ZUG0|RUXE_DANRE	57	85	2e-22	104	92	Small nuclear ribonucleoprotein E OS=Danio rerio GN=snrpe PE=2 SV=1	K11097	SNRPE, SME; small nuclear ribonucleoprotein E													1	LSM		423.544	273.9	0.646686	-0.435894	8.72637	8.09751	-0.628863
SMF2FGGW_100017.1	scaffold001:49879-51364																						1	LDB19		98.7053	103.185	1.04538	0.0443852	6.62506	6.68909	0.0640338
SMF2FGGW_100018.1	scaffold001:53129-55115																						1	PLDc_2		3.80196	133.219	35.0396	3.55647	1.92674	7.05766	5.13091
SMF2FGGW_100019.1	scaffold001:56204-58645																						1	His_Phos_1		67.5768	99.6932	1.47526	0.388833	6.07846	6.63942	0.560967
SMF2FGGW_100020.1	scaffold001:59969-66414																						4	PAS_3 HisKA HATPase_c Response_reg		17.8855	47.5358	2.65778	0.977493	4.16072	5.57094	1.41022
SMF2FGGW_100021.1	scaffold001:74274-75130																						1	Cytochrom_B561		29.3263	19.2092	0.655016	-0.423093	4.87412	4.26373	-0.610398
SMF2FGGW_100022.1	scaffold001:76467-80909								K01477	alc, ALLC; allantoicase [EC:3.5.3.4]													5	Allantoicase Allantoicase Ank_2 DIL DIL		17.2154	34.5149	2.00489	0.695588	4.10563	5.10915	1.00352
SMF2FGGW_100023.1	scaffold001:86469-89793																						1	RabGAP-TBC		3.62154	1.9257	0.531735	-0.631611	1.8566	0.945383	-0.91122
SMF2FGGW_100024.1	scaffold001:94775-96387																						1	DUF2722		20.9807	3.11614	0.148524	-1.90701	4.39099	1.63976	-2.75123
SMF2FGGW_100025.1	scaffold001:110222-118236																						6	Pkinase AAA_16 GAF_2 HisKA HATPase_c Response_reg		7.62904	14.1409	1.85356	0.617113	2.9315	3.8218	0.890301
SMF2FGGW_100026.1	scaffold001:121507-123467																						1	NAD_binding_8		88.8384	20.9588	0.235921	-1.44426	6.47311	4.38948	-2.08363
SMF2FGGW_100027.1	scaffold001:128471-129918	sp|Q9LRP2|PT317_ARATH	40	282	6e-47	188	375	Probable sugar phosphate/phosphate translocator At3g17430 OS=Arabidopsis thaliana GN=At3g17430 PE=2 SV=1															1	TPT		345.085	319.337	0.925386	-0.0775454	8.43081	8.31894	-0.111872
SMF2FGGW_100028.1	scaffold001:131060-131756	sp|O14388|RL27A_SCHPO	67	133	1e-50	197	136	60S ribosomal protein L27-A OS=Schizosaccharomyces pombe (strain ATCC 38366 / 972) GN=rpl27a PE=2 SV=2	K02901	RP-L27e, RPL27; large subunit ribosomal protein L27e													1	Ribosomal_L27e		836.947	871.837	1.04169	0.0408425	9.70899	9.76791	0.0589222
SMF2FGGW_100029.1	scaffold001:132082-132235																						1	DUF2665		33.6932	26.0422	0.772922	-0.257579	5.07439	4.70278	-0.371606
SMF2FGGW_100030.1	scaffold001:132483-133278																									28.4051	476.618	16.7793	2.82015	4.82808	8.89669	4.06861
SMF2FGGW_100031.1	scaffold001:134409-135654	sp|Q872T7|HPPD_NEUCR	80	415	0	689	412	4-hydroxyphenylpyruvate dioxygenase OS=Neurospora crassa (strain ATCC 24698 / 74-OR23-1A / CBS 708.71 / DSM 1257 / FGSC 987) GN=B23G1.170 PE=3 SV=1	K00457	HPD, hppD; 4-hydroxyphenylpyruvate dioxygenase [EC:1.13.11.27]													2	Glyoxalase_4 Glyoxalase		50.0131	975.396	19.5028	2.97056	5.64423	9.92984	4.28561
SMF2FGGW_100032.1	scaffold001:136078-137575	sp|Q04673|SSL1_YEAST	43	405	2e-86	319	461	Suppressor of stem-loop protein 1 OS=Saccharomyces cerevisiae (strain ATCC 204508 / S288c) GN=SSL1 PE=1 SV=1	K03142	TFIIH2, GTF2H2, SSL1; transcription initiation factor TFIIH subunit 2													2	Ssl1 C1_4		3.27681	0			1.71229
SMF2FGGW_100033.1	scaffold001:138459-139807																						1	Chs3p		6.24988	0			2.64383
SMF2FGGW_100034.1	scaffold001:144656-145115																						1	NACHT		0	0
SMF2FGGW_100035.1	scaffold001:147259-148561																									2.95472	2.22413	0.752738	-0.284038	1.56302	1.15324	-0.40978
SMF2FGGW_100036.1	scaffold001:165382-167354																						1	Sugar_tr		45.305	92.8687	2.04986	0.71777	5.5016	6.53712	1.03552
SMF2FGGW_100037.1	scaffold001:168046-168601																						1	Complex1_LYR		16.8961	11.2532	0.666024	-0.406433	4.07862	3.49226	-0.586355
SMF2FGGW_100038.1	scaffold001:168903-169428	sp|Q9W385|FRDA_DROME	44	134	3e-21	100	190	Frataxin homolog, mitochondrial OS=Drosophila melanogaster GN=fh PE=2 SV=1															1	Frataxin_Cyay		115.634	37.3103	0.322659	-1.13117	6.85342	5.2215	-1.63192
SMF2FGGW_100039.1	scaffold001:170079-170720	sp|Q09905|AP3S_SCHPO	46	163	6e-37	153	165	AP-3 complex subunit sigma OS=Schizosaccharomyces pombe (strain ATCC 38366 / 972) GN=aps3 PE=2 SV=1	K12399	AP3S; AP-3 complex subunit sigma													1	Clat_adaptor_s		46.8441	65.4147	1.39643	0.333923	5.5498	6.03154	0.481748
SMF2FGGW_100040.1	scaffold001:170888-171438																									42.6047	10.0262	0.235331	-1.44676	5.41294	3.3257	-2.08724
SMF2FGGW_100041.1	scaffold001:171912-175328	sp|P10857|SYLC_NEUCR	68	1124	0	1616	1123	Leucyl-tRNA synthetase, cytoplasmic OS=Neurospora crassa (strain ATCC 24698 / 74-OR23-1A / CBS 708.71 / DSM 1257 / FGSC 987) GN=leu-6 PE=3 SV=2	K01869	LARS, leuS; leucyl-tRNA synthetase [EC:6.1.1.4]													3	tRNA-synt_1 tRNA-synt_1 Anticodon_1		57.2095	33.96	0.593608	-0.521535	5.83818	5.08576	-0.752418
SMF2FGGW_100042.1	scaffold001:178080-178587																									12.4897	0			3.64267
SMF2FGGW_100043.1	scaffold001:179335-179649	sp|P0C0V4|DPH3_EMENI	72	81	2e-28	124	83	Diphthamide biosynthesis protein 3 OS=Emericella nidulans GN=dph3 PE=3 SV=1	K15455	KTI11, DPH3; diphthamide biosynthesis protein 3													1	zf-CSL		14.1329	31.4985	2.22874	0.801434	3.82099	4.97721	1.15623
SMF2FGGW_100044.1	scaffold001:180372-182694	sp|P33897|ABCD1_HUMAN	43	657	1e-161	567	745	ATP-binding cassette sub-family D member 1 OS=Homo sapiens GN=ABCD1 PE=1 SV=2	K15628	PXA; ATP-binding cassette, subfamily D (ALD), peroxisomal long-chain fatty acid import protein													2	ABC_membrane_2 ABC_tran		11.1967	17.2648	1.54195	0.433047	3.485	4.10976	0.62476
SMF2FGGW_100045.1	scaffold001:183011-186021																						2	IBR IBR		41.7073	12.1689	0.291769	-1.23179	5.38223	3.60513	-1.7771
SMF2FGGW_100046.1	scaffold001:187483-189413																									49.3485	16.8323	0.34109	-1.07561	5.62493	4.07316	-1.55177
SMF2FGGW_100047.1	scaffold001:190490-192224																						2	Chromate_transp Chromate_transp		17.067	0			4.09314
SMF2FGGW_100048.1	scaffold001:194261-196216																						1	HSP70		125.102	15.0162	0.120032	-2.12	6.96696	3.90845	-3.05851
SMF2FGGW_100049.1	scaffold001:197542-203696																						3	SH3_1 DOCK_C2 Ded_cyto		4.66729	2.73429	0.585841	-0.534708	2.22259	1.45117	-0.771419
SMF2FGGW_100050.1	scaffold001:206880-207687																									336.119	314.355	0.935249	-0.0669434	8.39283	8.29625	-0.0965774
SMF2FGGW_100051.1	scaffold001:208127-209011	sp|Q7RVI1|RS5_NEUCR	86	213	1e-106	385	213	40S ribosomal protein S5 OS=Neurospora crassa (strain ATCC 24698 / 74-OR23-1A / CBS 708.71 / DSM 1257 / FGSC 987) GN=rps-5 PE=3 SV=2	K02989	RP-S5e, RPS5; small subunit ribosomal protein S5e													1	Ribosomal_S7		1100.5	1435.28	1.30421	0.265592	10.1039	10.4871	0.383173
SMF2FGGW_100052.1	scaffold001:209344-209776	sp|Q7SC06|RS25_NEUCR	79	68	9e-26	115	97	40S ribosomal protein S25 OS=Neurospora crassa (strain ATCC 24698 / 74-OR23-1A / CBS 708.71 / DSM 1257 / FGSC 987) GN=rps-25 PE=3 SV=1	K02975	RP-S25e, RPS25; small subunit ribosomal protein S25e													1	Ribosomal_S25		1467.78	1839.31	1.25312	0.225639	10.5194	10.8449	0.325529
SMF2FGGW_100053.1	scaffold001:212403-213862	sp|P02723|ADT_NEUCR	80	311	1e-143	508	313	ADP,ATP carrier protein OS=Neurospora crassa (strain ATCC 24698 / 74-OR23-1A / CBS 708.71 / DSM 1257 / FGSC 987) GN=acp PE=3 SV=1	K05863	SLC25A4S, ANT; solute carrier family 25 (mitochondrial adenine nucleotide translocator), member 4/5/6/31													3	Mito_carr Mito_carr Mito_carr		5166.28	8015.01	1.55141	0.439162	12.3349	12.9685	0.633578
SMF2FGGW_100054.1	scaffold001:214505-214988																						1	CENP-X		12.8784	8.46911	0.657621	-0.419123	3.68688	3.08221	-0.604671
SMF2FGGW_100055.1	scaffold001:216889-217861																									4.8277	6.43045	1.33199	0.286673	2.27134	2.68492	0.413584
SMF2FGGW_100056.1	scaffold001:218517-219388																						1	Cyt-b5		18.3343	6.46319	0.352519	-1.04265	4.19647	2.69225	-1.50423
SMF2FGGW_100057.1	scaffold001:220156-222526																									5.34355	4.42461	0.828028	-0.188707	2.4178	2.14555	-0.272248
SMF2FGGW_100058.1	scaffold001:223544-225221																						1	K_tetra		5.79964	2.08363	0.359269	-1.02368	2.53596	1.0591	-1.47686
SMF2FGGW_100059.1	scaffold001:226305-227607	sp|O74111|RFC3_BLAAD	52	350	1e-101	370	338	Replication factor C subunit 3 OS=Blastobotrys adeninivorans GN=RFC3 PE=3 SV=1	K10756	RFC3_5; replication factor C subunit 3/5													2	AAA Rep_fac_C		5.03008	0			2.33058
SMF2FGGW_100060.1	scaffold001:228434-230499																						1	PAP2		11.3932	6.47236	0.56809	-0.565479	3.5101	2.69429	-0.815809
SMF2FGGW_100061.1	scaffold001:231397-232467	sp|Q91VT4|CBR4_MOUSE	35	206	7e-27	120	236	Carbonyl reductase family member 4 OS=Mus musculus GN=Cbr4 PE=2 SV=2															1	adh_short		10.2804	3.66344	0.356352	-1.03184	3.36182	1.8732	-1.48863
SMF2FGGW_100062.1	scaffold001:232682-235185	sp|O42939|UBA2_SCHPO	45	501	1e-116	420	628	Ubiquitin-activating enzyme E1-like OS=Schizosaccharomyces pombe (strain ATCC 38366 / 972) GN=uba2 PE=1 SV=1	K10685	UBLE1B, SAE2, UBA2; ubiquitin-like 1-activating enzyme E1 B [EC:6.3.2.19]													3	ThiF UBA_e1_thiolCys UBACT		13.183	15.3258	1.16254	0.150612	3.72061	3.93789	0.217284
SMF2FGGW_100063.1	scaffold001:235944-237211	sp|Q9HDZ9|YKP5_SCHPO	43	349	3e-74	279	346	UPF0553 protein C589.05c OS=Schizosaccharomyces pombe (strain ATCC 38366 / 972) GN=SPAC589.05c PE=2 SV=1															1	DUF2419		6.09463	2.36729	0.388422	-0.945659	2.60754	1.24324	-1.3643
SMF2FGGW_100064.1	scaffold001:237444-238138								K03505	POLD4; DNA polymerase delta subunit 4													1	DNA_pol_delta_4		51.4468	15.9305	0.30965	-1.17231	5.68501	3.99372	-1.69129
SMF2FGGW_100065.1	scaffold001:238583-239662	sp|Q09150|REC14_SCHPO	39	313	1e-56	220	302	Meiotic recombination protein rec14 OS=Schizosaccharomyces pombe (strain ATCC 38366 / 972) GN=rec14 PE=2 SV=1	K12601	SKI8; superkiller protein 8	MER114539	54	215	2e-59	228	207	family S9 non-peptidase homologues (Emericella nidulans)	S09.UNW	S09X				2	WD40 WD40		31.4326	10.2596	0.3264	-1.11963	4.97419	3.3589	-1.61529
SMF2FGGW_100066.1	scaffold001:240239-240681	sp|O94379|RM32_SCHPO	41	84	6e-12	69.3	103	Probable 60S ribosomal protein L32, mitochondrial OS=Schizosaccharomyces pombe (strain ATCC 38366 / 972) GN=mrpl32 PE=2 SV=1	K02911	RP-L32, rpmF; large subunit ribosomal protein L32													1	Ribosomal_L32p		244.105	216.052	0.885078	-0.122077	7.93136	7.75523	-0.176123
SMF2FGGW_100067.1	scaffold001:241517-242669	sp|Q09116|SPN2_SCHPO	63	321	1e-126	451	331	Septin homolog spn2 OS=Schizosaccharomyces pombe (strain ATCC 38366 / 972) GN=spn2 PE=1 SV=2															1	Septin		102.129	61.271	0.599937	-0.51093	6.67425	5.93713	-0.737116
SMF2FGGW_100068.1	scaffold001:243443-244276	sp|P15454|KGUA_YEAST	52	183	4e-53	207	187	Guanylate kinase OS=Saccharomyces cerevisiae (strain ATCC 204508 / S288c) GN=GUK1 PE=1 SV=2	K00942	E2.7.4.8, gmk; guanylate kinase [EC:2.7.4.8]													1	Guanylate_kin		29.5821	15.3907	0.520271	-0.653406	4.88665	3.94399	-0.942666
SMF2FGGW_100069.1	scaffold001:246608-248256	sp|P0C954|GEL2_ASPFU	51	413	1e-123	441	475	1,3-beta-glucanosyltransferase gel2 OS=Neosartorya fumigata (strain ATCC MYA-4609 / Af293 / CBS 101355 / FGSC A1100) GN=gel2 PE=3 SV=1												GH72			1	Glyco_hydro_72		87.7829	142.495	1.62327	0.484437	6.45587	7.15477	0.698899
SMF2FGGW_100070.1	scaffold001:252294-254219	sp|O13907|ACL2_SCHPO	61	485	1e-165	580	492	Probable ATP-citrate synthase subunit 2 OS=Schizosaccharomyces pombe (strain ATCC 38366 / 972) GN=SPAC22A12.16 PE=1 SV=1	K01648	ACLY; ATP citrate (pro-S)-lyase [EC:2.3.3.8]													1	ATP-grasp_2		594.105	72.1942	0.121518	-2.1077	9.21457	6.17381	-3.04076
SMF2FGGW_100071.1	scaffold001:257362-259449	sp|Q8X097|ACL1_NEUCR	85	653	0	1148	670	Probable ATP-citrate synthase subunit 1 OS=Neurospora crassa (strain ATCC 24698 / 74-OR23-1A / CBS 708.71 / DSM 1257 / FGSC 987) GN=B14D6.310 PE=3 SV=1	K01648	ACLY; ATP citrate (pro-S)-lyase [EC:2.3.3.8]													3	CoA_binding Ligase_CoA Citrate_synt		448.548	71.3203	0.159003	-1.83884	8.80912	6.15624	-2.65288
SMF2FGGW_100072.1	scaffold001:260238-260502																						1	Ribosomal_L30		34.6225	17.4056	0.502725	-0.687713	5.11364	4.12148	-0.992158
SMF2FGGW_100073.1	scaffold001:261053-263599	sp|Q4WPW2|EAF3_ASPFU	47	314	5e-82	304	330	Chromatin modification-related protein eaf3 OS=Neosartorya fumigata (strain ATCC MYA-4609 / Af293 / CBS 101355 / FGSC A1100) GN=eaf3 PE=3 SV=1	K11339	MORF4L1, MRG15, EAF3; mortality factor 4-like protein 1													2	Tudor-knot MRG		22.5482	11.4862	0.509407	-0.674509	4.49494	3.52183	-0.973111
SMF2FGGW_100074.1	scaffold001:264809-267250	sp|Q9UT19|METE_SCHPO	59	772	0	949	764	Probable 5-methyltetrahydropteroyltriglutamate--homocysteine methyltransferase OS=Schizosaccharomyces pombe (strain ATCC 38366 / 972) GN=SPAC9.09 PE=1 SV=1	K00549	metE; 5-methyltetrahydropteroyltriglutamate--homocysteine methyltransferase [EC:2.1.1.14]													2	Meth_synt_1 Meth_synt_2		73.8095	74.4129	1.00818	0.00814236	6.20573	6.21748	0.0117462
SMF2FGGW_100075.1	scaffold001:270643-271262								K11696	CNL2; centromere-localized protein 2													1	Cnl2_NKP2		4.83138	0			2.27244
SMF2FGGW_100076.1	scaffold001:271502-272421																									76.5691	40.9601	0.534943	-0.625596	6.25869	5.35615	-0.902543
SMF2FGGW_100077.1	scaffold001:273444-275297																						1	CENP-Q		2.83786	1.25297	0.441519	-0.817531	1.5048	0.325352	-1.17945
SMF2FGGW_100078.1	scaffold001:276046-277144																									159.003	17.8397	0.112197	-2.1875	7.31291	4.15702	-3.15589
SMF2FGGW_100079.1	scaffold001:279601-282233																						2	DUF2435 DUF2411		7.28095	3.76976	0.517757	-0.658252	2.86413	1.91447	-0.949654
SMF2FGGW_100080.1	scaffold001:282300-282444																									0	0
SMF2FGGW_100081.1	scaffold001:287743-288215																									0	0
SMF2FGGW_100082.1	scaffold001:293351-295832	sp|O42945|DHX15_SCHPO	69	735	0	1047	735	Probable pre-mRNA-splicing factor ATP-dependent RNA helicase prp43 OS=Schizosaccharomyces pombe (strain ATCC 38366 / 972) GN=prp43 PE=2 SV=1	K12820	DHX15, PRP43; pre-mRNA-splicing factor ATP-dependent RNA helicase DHX15/PRP43 [EC:3.6.4.13]													4	DEAD Helicase_C HA2 OB_NTP_bind		9.53598	19.3093	2.02489	0.705517	3.25338	4.27122	1.01784
SMF2FGGW_100083.1	scaffold001:296536-299084	sp|P78963|SKB1_SCHPO	37	687	1e-113	409	645	Protein arginine N-methyltransferase skb1 OS=Schizosaccharomyces pombe (strain ATCC 38366 / 972) GN=skb1 PE=2 SV=2	K02516	PRMT5, HSL7; protein arginine N-methyltransferase 5 [EC:2.1.1.125]													1	PRMT5		13.992	8.34375	0.596323	-0.516974	3.80653	3.0607	-0.745834
SMF2FGGW_100084.1	scaffold001:299990-301350	sp|P43567|AGX1_YEAST	47	373	3e-86	319	385	Alanine--glyoxylate aminotransferase 1 OS=Saccharomyces cerevisiae (strain ATCC 204508 / S288c) GN=AGX1 PE=1 SV=1	K00830	AGXT; alanine-glyoxylate transaminase / serine-glyoxylate transaminase / serine-pyruvate transaminase [EC:2.6.1.44 2.6.1.45 2.6.1.51]													1	Aminotran_5		81.564	116.954	1.43389	0.360396	6.34986	6.8698	0.519937
SMF2FGGW_100085.1	scaffold001:302914-306950	sp|P14068|XPO1_SCHPO	57	1094	0	1283	1078	Exportin-1 OS=Schizosaccharomyces pombe (strain ATCC 38366 / 972) GN=xpo1 PE=1 SV=3	K14290	XPO1, CRM1; exportin-1													3	IBN_N Xpo1 CRM1_C		68.3248	36.7695	0.538157	-0.619603	6.09434	5.20044	-0.8939
SMF2FGGW_100086.1	scaffold001:308166-309702																						1	Zn_clus		5.05517	4.73843	0.937343	-0.0647057	2.33776	2.24441	-0.0933505
SMF2FGGW_100087.1	scaffold001:311384-313343	sp|Q4HVW2|SPB4_GIBZE	67	606	0	814	637	ATP-dependent rRNA helicase SPB4 OS=Gibberella zeae (strain PH-1 / FGSC 9075 / NRRL 31084) GN=SPB4 PE=3 SV=1	K14809	DDX55, SPB4; ATP-dependent RNA helicase DDX55/SPB4 [EC:3.6.4.13]													3	DEAD Helicase_C DUF4217		8.18747	8.99942	1.09917	0.0945556	3.03342	3.16983	0.136414
SMF2FGGW_100088.1	scaffold001:314325-314661																									87.9195	91.7569	1.04365	0.0427212	6.45811	6.51974	0.0616335
SMF2FGGW_100089.1	scaffold001:314670-315849	sp|P87170|DGK1_SCHPO	43	234	2e-47	189	218	CTP-dependent diacylglycerol kinase 1 OS=Schizosaccharomyces pombe (strain ATCC 38366 / 972) GN=ptp4 PE=2 SV=1	K16368	DGK1; diacylglycerol kinase (CTP dependent) [EC:2.7.1.174]													1	CTP_transf_1		50.3587	40.6124	0.806462	-0.215098	5.65417	5.34385	-0.310321
SMF2FGGW_100090.1	scaffold001:321807-322626																						1	KxDL		88.6391	25.5119	0.287818	-1.24543	6.46987	4.6731	-1.79677
SMF2FGGW_100091.1	scaffold001:323856-324456																									21.8102	22.2359	1.01952	0.0193301	4.44693	4.47482	0.0278878
SMF2FGGW_100092.1	scaffold001:325280-327102																									25.8761	37.3118	1.44194	0.365987	4.69355	5.22156	0.528012
SMF2FGGW_100093.1	scaffold001:325280-327102																									6.68907	11.9492	1.78638	0.580193	2.74181	3.57884	0.837036
SMF2FGGW_100094.1	scaffold001:327513-330146	sp|Q9P7Q4|SEC18_SCHPO	54	704	0	767	792	Vesicular-fusion protein sec18 OS=Schizosaccharomyces pombe (strain ATCC 38366 / 972) GN=sec18 PE=1 SV=1	K06027	NSF; vesicle-fusing ATPase [EC:3.6.4.6]													4	CDC48_N CDC48_2 AAA AAA		94.7658	74.4309	0.785419	-0.241538	6.56629	6.21783	-0.348465
SMF2FGGW_100095.1	scaffold001:335510-341059																						2	RasGEF_N RasGEF		13.3986	19.0917	1.4249	0.354107	3.74401	4.25487	0.510863
SMF2FGGW_100096.1	scaffold001:342632-343741	sp|A4R188|RSSA_MAGO7	86	237	1e-116	418	287	40S ribosomal protein S0 OS=Magnaporthe oryzae (strain 70-15 / FGSC 8958) GN=RPS0 PE=3 SV=1	K02998	RP-SAe, RPS0; small subunit ribosomal protein SAe													2	Ribosomal_S2 Ribosomal_S2		39.017	56.1784	1.43984	0.364533	5.28603	5.81194	0.525913
SMF2FGGW_100097.1	scaffold001:344158-345209																						1	Ribosomal_S15		59.0282	51.326	0.869517	-0.139818	5.88333	5.68162	-0.201715
SMF2FGGW_100098.1	scaffold001:345476-346762	sp|P53659|VA0D_NEUCR	84	364	0	640	364	V-type proton ATPase subunit d OS=Neurospora crassa (strain ATCC 24698 / 74-OR23-1A / CBS 708.71 / DSM 1257 / FGSC 987) GN=vma-6 PE=3 SV=1	K02146	ATPeVAC39, ATP6D; V-type H+-transporting ATPase subunit AC39 [EC:3.6.3.14]													1	vATP-synt_AC39		120.959	71.7229	0.592952	-0.522645	6.91837	6.16436	-0.754012
SMF2FGGW_100099.1	scaffold001:347315-349318	sp|Q8X066|NOP58_NEUCR	52	559	1e-157	557	597	Nucleolar protein 58 OS=Neurospora crassa (strain ATCC 24698 / 74-OR23-1A / CBS 708.71 / DSM 1257 / FGSC 987) GN=nop-58 PE=3 SV=1	K14565	NOP58; nucleolar protein 58													3	NOP5NT NOSIC Nop		47.8	47.1185	0.985743	-0.014359	5.57894	5.55822	-0.020717
SMF2FGGW_100100.1	scaffold001:350445-351681	sp|Q5UP73|YR614_MIMIV	39	255	1e-51	203	303	Putative band 7 family protein R614 OS=Acanthamoeba polyphaga mimivirus GN=MIMI_R614 PE=3 SV=1															1	Band_7		131.733	1372.79	10.421	2.34382	7.04147	10.4229	3.38142
SMF2FGGW_100101.1	scaffold001:355395-356823								K03357	APC10, DOC1; anaphase-promoting complex subunit 10													1	APC10		24.6855	15.4577	0.626185	-0.468109	4.62559	3.95025	-0.675338
SMF2FGGW_100102.1	scaffold001:357387-357678																									0	0
SMF2FGGW_100103.1	scaffold001:358167-360075																									0	0
SMF2FGGW_100104.1	scaffold001:360850-361869																						1	Thioredoxin		0	0
SMF2FGGW_100105.1	scaffold001:362179-362436																									0	0
SMF2FGGW_100106.1	scaffold001:363623-364571																									0	0
SMF2FGGW_100107.1	scaffold001:368534-369442																									51.3096	32.8712	0.640644	-0.445282	5.68116	5.03875	-0.642405
SMF2FGGW_100108.1	scaffold001:370380-371865										MER204753	51	330	2e-95	347	314	subfamily A1A unassigned peptidases (Nectria haematococca)	A01.UPA	A01A				1	Asp		0	0
SMF2FGGW_100109.1	scaffold001:372758-375785								K09486	HYOU1; hypoxia up-regulated 1													1	HSP70		31.7504	15.8967	0.500677	-0.691796	4.9887	3.99066	-0.998047
SMF2FGGW_100110.1	scaffold001:377612-379275																									26.1232	11.5542	0.442297	-0.81577	4.70726	3.53035	-1.17691
SMF2FGGW_100111.1	scaffold001:380506-380959																									20.8811	10.9902	0.526323	-0.641845	4.38413	3.45815	-0.92598
SMF2FGGW_100112.1	scaffold001:381294-381973	sp|Q2TBR6|PFD4_BOVIN	39	119	1e-14	78.6	134	Prefoldin subunit 4 OS=Bos taurus GN=PFDN4 PE=2 SV=1	K09550	PFDN4; prefoldin subunit 4													1	Prefoldin_2		132.377	28.3392	0.214079	-1.54141	7.04851	4.82473	-2.22378
SMF2FGGW_100113.1	scaffold001:382659-384405																									0	0
SMF2FGGW_100114.1	scaffold001:384406-388137																			GT90			1	Glyco_transf_90		0	0
SMF2FGGW_100115.1	scaffold001:389891-390226																						1	CFEM		0	0
SMF2FGGW_100116.1	scaffold001:391095-391402																									0	0
SMF2FGGW_100117.1	scaffold001:391403-391936																									0	0
SMF2FGGW_100118.1	scaffold001:392832-393045																									0	0
SMF2FGGW_100119.1	scaffold001:393076-393670																						1	Zn_clus		0	8.04722				3.00849
SMF2FGGW_100120.1	scaffold001:393672-395705																						1	Fungal_trans		10.6796	8.65382	0.810313	-0.210336	3.41679	3.11334	-0.303449
SMF2FGGW_100121.1	scaffold001:397120-397795																									35.3053	30.7209	0.87015	-0.139091	5.14181	4.94115	-0.200664
SMF2FGGW_100122.1	scaffold001:408841-410225																						8	PUF PUF PUF PUF PUF PUF PUF PUF		43.8586	38.3071	0.873423	-0.135337	5.45479	5.25954	-0.195248
SMF2FGGW_100123.1	scaffold001:411382-412968																						1	DUF1640		7.17816	23.1658	3.22726	1.17163	2.84361	4.53392	1.69031
SMF2FGGW_100124.1	scaffold001:413908-414927								K11562	NNF1; kinetochore protein NNF1													1	Nnf1		2.35387	2.21685	0.941789	-0.0599724	1.23503	1.14851	-0.0865235
SMF2FGGW_100125.1	scaffold001:415730-417127																						1	PH		21.0717	5.52688	0.262289	-1.33831	4.39723	2.46647	-1.93077
SMF2FGGW_100126.1	scaffold001:425004-426788																						2	NTF2 RRM_1		9.84339	7.39974	0.751747	-0.285355	3.29916	2.88747	-0.411681
SMF2FGGW_100127.1	scaffold001:428502-429428	sp|Q7S302|MRT4_NEUCR	65	238	9e-96	349	252	mRNA turnover protein 4 homolog OS=Neurospora crassa (strain ATCC 24698 / 74-OR23-1A / CBS 708.71 / DSM 1257 / FGSC 987) GN=NCU07547 PE=3 SV=1	K14815	MRT4; mRNA turnover protein 4													1	Ribosomal_L10		10.2203	9.57211	0.936578	-0.0655251	3.35337	3.25884	-0.0945287
SMF2FGGW_100128.1	scaffold001:430309-431838	sp|O13829|RU17_SCHPO	37	211	1e-28	127	261	U1 small nuclear ribonucleoprotein 70 kDa homolog OS=Schizosaccharomyces pombe (strain ATCC 38366 / 972) GN=usp101 PE=1 SV=1	K11093	SNRP70; U1 small nuclear ribonucleoprotein 70kDa													2	U1snRNP70_N RRM_1		16.2032	20.0736	1.23887	0.214198	4.01821	4.32723	0.309021
SMF2FGGW_100129.1	scaffold001:432194-432734	sp|Q758S3|RM51_ASHGO	51	134	1e-31	135	142	54S ribosomal protein L51, mitochondrial OS=Ashbya gossypii (strain ATCC 10895 / CBS 109.51 / FGSC 9923 / NRRL Y-1056) GN=MRPL51 PE=3 SV=1															1	L51_S25_CI-B8		109.541	120.952	1.10417	0.0990896	6.77533	6.91829	0.142964
SMF2FGGW_100130.1	scaffold001:433033-434054	sp|Q7S2Z9|TPIS_NEUCR	71	246	1e-101	369	248	Triosephosphate isomerase OS=Neurospora crassa (strain ATCC 24698 / 74-OR23-1A / CBS 708.71 / DSM 1257 / FGSC 987) GN=tpi-1 PE=3 SV=1	K01803	TPI, tpiA; triosephosphate isomerase (TIM) [EC:5.3.1.1]													1	TIM		1221.25	275.624	0.22569	-1.48859	10.2541	8.10656	-2.14759
SMF2FGGW_100131.1	scaffold001:434840-435170																									0	0
SMF2FGGW_100132.1	scaffold001:435858-437526																									25.3839	20.0053	0.78811	-0.238117	4.66584	4.32231	-0.343531
SMF2FGGW_100133.1	scaffold001:444086-445270																									4.60967	5.43462	1.17896	0.164633	2.20466	2.44218	0.237516
SMF2FGGW_100134.1	scaffold001:447506-449949																									31.0713	0			4.95751
SMF2FGGW_100135.1	scaffold001:452425-452635																									33.8473	73.9819	2.18575	0.781962	5.08097	6.2091	1.12813
SMF2FGGW_100136.1	scaffold001:453518-453900	sp|Q7RYI0|U327_NEUCR	80	82	1e-33	141	93	UPF0327 protein NCU06495 OS=Neurospora crassa (strain ATCC 24698 / 74-OR23-1A / CBS 708.71 / DSM 1257 / FGSC 987) GN=NCU06495 PE=3 SV=1															1	DUF543		637.858	519.905	0.81508	-0.20447	9.31709	9.0221	-0.294987
SMF2FGGW_100137.1	scaffold001:454428-458510								K14862	URB2; nucleolar pre-ribosomal-associated protein 2													1	Urb2		1.59819	1.37425	0.859879	-0.150962	0.676439	0.458644	-0.217794
SMF2FGGW_100138.1	scaffold001:458656-459781	sp|Q7RZR2|TSC10_NEUCR	59	325	1e-102	372	325	3-ketodihydrosphingosine reductase tsc-10 OS=Neurospora crassa (strain ATCC 24698 / 74-OR23-1A / CBS 708.71 / DSM 1257 / FGSC 987) GN=tsc-10 PE=3 SV=2															1	adh_short		17.6408	4.72135	0.267638	-1.31812	4.14084	2.2392	-1.90164
SMF2FGGW_100139.1	scaffold001:460288-463771																						1	NRDE-2		2.67469	1.28485	0.480373	-0.733192	1.41937	0.3616	-1.05777
SMF2FGGW_100140.1	scaffold001:464320-466436																						2	PI-PLC-X PI-PLC-Y		10.3912	1.73785	0.167242	-1.78831	3.37729	0.797304	-2.57999
SMF2FGGW_100141.1	scaffold001:466658-467368																									28.4894	17.8744	0.627405	-0.466162	4.83235	4.15982	-0.67253
SMF2FGGW_100142.1	scaffold001:470584-472657																									9.89061	12.2131	1.23482	0.210922	3.30606	3.61036	0.304298
SMF2FGGW_100143.1	scaffold001:473000-473503																									14.585	13.284	0.910799	-0.0934342	3.86641	3.73162	-0.134796
SMF2FGGW_100144.1	scaffold001:474649-475480	sp|P32584|STE14_YEAST	43	176	3e-31	135	239	Protein-S-isoprenylcysteine O-methyltransferase OS=Saccharomyces cerevisiae (strain ATCC 204508 / S288c) GN=STE14 PE=1 SV=1	K00587	ICMT, STE14; protein-S-isoprenylcysteine O-methyltransferase [EC:2.1.1.100]													1	ICMT		0	0
SMF2FGGW_100145.1	scaffold001:475739-477460								K11155	DGAT1; diacylglycerol O-acyltransferase 1 [EC:2.3.1.20 2.3.1.75 2.3.1.76]													1	MBOAT		26.6255	4.4962	0.168868	-1.77864	4.73474	2.16871	-2.56603
SMF2FGGW_100146.1	scaffold001:479069-481087	sp|Q4I7X1|PFS2_GIBZE	80	464	0	774	612	Polyadenylation factor subunit 2 OS=Gibberella zeae (strain PH-1 / FGSC 9075 / NRRL 31084) GN=PFS2 PE=3 SV=1	K15542	PFS2; polyadenylation factor subunit 2	MER152968	66	190	2e-71	269	190	family S9 non-peptidase homologues (Scheffersomyces stipitis)	S09.UNW	S09X				7	WD40 WD40 WD40 WD40 WD40 WD40 WD40		4.21053	3.39054	0.805253	-0.2166	2.074	1.76152	-0.312487
SMF2FGGW_100147.1	scaffold001:481639-482686	sp|P08466|NUC1_YEAST	62	256	8e-98	357	329	Mitochondrial nuclease OS=Saccharomyces cerevisiae (strain ATCC 204508 / S288c) GN=NUC1 PE=1 SV=1	K01173	ENDOG; endonuclease G, mitochondrial													1	Endonuclease_NS		16.2899	44.7297	2.74585	1.01009	4.02591	5.48316	1.45726
SMF2FGGW_100148.1	scaffold001:483873-486357																						1	Pkinase		1.1421	1.08042	0.945994	-0.0555132	0.191689	0.111592	-0.0800967
SMF2FGGW_100149.1	scaffold001:487308-488437	sp|P78976|SAR1_TRIRE	100	189	1e-108	390	189	Small COPII coat GTPase sar1 OS=Trichoderma reesei GN=sar1 PE=3 SV=1	K07953	SAR1; GTP-binding protein SAR1 [EC:3.6.5.-]													1	Arf		733.977	874.24	1.1911	0.174878	9.51959	9.77189	0.252295
SMF2FGGW_100150.1	scaffold001:489671-491807																						1	DUF2457		115.287	203.213	1.76267	0.566831	6.84909	7.66685	0.817763
SMF2FGGW_100151.1	scaffold001:502647-503579	sp|P56525|ATPD_NEUCR	74	155	7e-61	233	165	ATP synthase subunit delta, mitochondrial OS=Neurospora crassa (strain ATCC 24698 / 74-OR23-1A / CBS 708.71 / DSM 1257 / FGSC 987) GN=atp-16 PE=3 SV=2	K02134	ATPeF1D, ATP5D; F-type H+-transporting ATPase subunit delta [EC:3.6.3.14]													1	ATP-synt_DE_N		1378.72	896	0.649878	-0.430973	10.4291	9.80735	-0.621759
SMF2FGGW_100152.1	scaffold001:512701-513804																						1	SGL		15.5484	9.42387	0.606099	-0.500714	3.95869	3.23632	-0.722375
SMF2FGGW_100153.1	scaffold001:526016-527687																									1.17513	6.4469	5.48612	1.70222	0.23282	2.68861	2.45579
SMF2FGGW_100154.1	scaffold001:529137-530815	sp|Q9URW9|YLX7_SCHPO	48	498	1e-139	494	496	Putative aldehyde dehydrogenase-like protein C922.07c OS=Schizosaccharomyces pombe (strain ATCC 38366 / 972) GN=SPAC922.07c PE=2 SV=1	K00129	E1.2.1.5; aldehyde dehydrogenase (NAD(P)+) [EC:1.2.1.5]													1	Aldedh		1.72244	2.27566	1.32118	0.278526	0.784454	1.18629	0.401831
SMF2FGGW_100155.1	scaffold001:531413-533283																									17.8778	4.12142	0.230533	-1.46736	4.1601	2.04314	-2.11696
SMF2FGGW_100156.1	scaffold001:533542-534684																									0	0
SMF2FGGW_100157.1	scaffold001:535206-536407																									0	0
SMF2FGGW_100158.1	scaffold001:543764-548544																									7.67746	10.8948	1.41906	0.349996	2.94063	3.44557	0.504939
SMF2FGGW_100159.1	scaffold001:550215-551308																									5.36238	0			2.42287
SMF2FGGW_100160.1	scaffold001:551758-552766																									0	0
SMF2FGGW_100161.1	scaffold001:553777-553915																									0	0
SMF2FGGW_100162.1	scaffold001:556985-557345																									0	0
SMF2FGGW_100163.1	scaffold001:557349-557466																									0	0
SMF2FGGW_100164.1	scaffold001:558561-560216	sp|Q2UPZ7|DNPEP_ASPOR	58	501	1e-169	596	498	Aspartyl aminopeptidase OS=Aspergillus oryzae (strain ATCC 42149 / RIB 40) GN=dapA PE=1 SV=1	K01267	E3.4.11.21, DNPEP; aspartyl aminopeptidase [EC:3.4.11.21]	MER064111	73	499	0	770	493	aspartyl aminopeptidase (Gibberella zeae)	M18.002	M18				1	Peptidase_M18		88.8294	44.7685	0.503983	-0.685214	6.47297	5.48441	-0.988553
SMF2FGGW_100165.1	scaffold001:560808-561782																						1	RTA1		23.742	3.65809	0.154077	-1.8703	4.56937	1.87109	-2.69828
SMF2FGGW_100166.1	scaffold001:565631-566504																									409.353	289.946	0.708303	-0.344885	8.6772	8.17964	-0.497561
SMF2FGGW_100167.1	scaffold001:572298-575665	sp|Q2H6R9|XPOT_CHAGB	63	1024	0	1365	1019	Exportin-T OS=Chaetomium globosum (strain ATCC 6205 / CBS 148.51 / DSM 1962 / NBRC 6347 / NRRL 1970) GN=LOS1 PE=3 SV=1	K14288	XPOT; exportin-T													1	Xpo1		14.8153	21.4822	1.45	0.371566	3.88902	4.42507	0.536054
SMF2FGGW_100168.1	scaffold001:576813-580545																									6.68967	2.59719	0.388239	-0.946134	2.74194	1.37695	-1.36498
SMF2FGGW_100169.1	scaffold001:581387-583776																						1	RIX1		1.31965	0			0.400155
SMF2FGGW_100170.1	scaffold001:584174-585032																						1	WW		14.8405	8.98233	0.605258	-0.502104	3.89147	3.16709	-0.724378
SMF2FGGW_100171.1	scaffold001:586118-587375																			GH16			1	Glyco_hydro_16		33.5545	9.05895	0.269977	-1.30942	5.06843	3.17934	-1.88909
SMF2FGGW_100172.1	scaffold001:589236-590827																						1	bZIP_1		17.4155	68.7158	3.94567	1.37262	4.1223	6.10257	1.98027
SMF2FGGW_100173.1	scaffold001:597009-599559																									11.8594	18.7359	1.57984	0.457319	3.56796	4.22773	0.659774
SMF2FGGW_100174.1	scaffold001:601708-603176								K13199	SERBP1; plasminogen activator inhibitor 1 RNA-binding protein													2	Stm1_N HABP4_PAI-RBP1		61.7424	75.3139	1.21981	0.198693	5.94819	6.23484	0.286655
SMF2FGGW_100175.1	scaffold001:604875-607622																									5.74627	8.65739	1.50661	0.409863	2.52263	3.11393	0.591306
SMF2FGGW_100176.1	scaffold001:612270-614406																									0	0
SMF2FGGW_100177.1	scaffold001:619549-620266																									184.883	256.139	1.38541	0.325999	7.53047	8.00078	0.470314
SMF2FGGW_100178.1	scaffold001:621013-622587																						1	DUF2236		70.0765	85.6726	1.22256	0.200946	6.13086	6.42076	0.289903
SMF2FGGW_100179.1	scaffold001:624956-627344	sp|Q9US07|ARP8_SCHPO	36	415	4e-79	296	620	Probable actin-related protein 8 OS=Schizosaccharomyces pombe (strain ATCC 38366 / 972) GN=SPAC664.02c PE=2 SV=1	K11673	ACTR8, ARP8, INO80N; actin-related protein 8													2	Actin Actin		18.1287	5.64145	0.311189	-1.16735	4.1802	2.49607	-1.68414
SMF2FGGW_100180.1	scaffold001:628734-630637																						1	MFS_1		10.7181	7.23096	0.674649	-0.39356	3.42198	2.85419	-0.56779
SMF2FGGW_100181.1	scaffold001:631211-631955																						1	Fungal_trans_2		0	0
SMF2FGGW_100182.1	scaffold001:634918-635668	sp|Q2H8S0|MED10_CHAGB	51	147	1e-36	152	167	Mediator of RNA polymerase II transcription subunit 10 OS=Chaetomium globosum (strain ATCC 6205 / CBS 148.51 / DSM 1962 / NBRC 6347 / NRRL 1970) GN=NUT2 PE=3 SV=1	K15151	MED10, NUT2; mediator of RNA polymerase II transcription subunit 10													1	Med10		0	4.43675				2.1495
SMF2FGGW_100183.1	scaffold001:636589-639371	sp|Q9HGM9|DNJC7_SCHPO	40	458	4e-86	319	476	DnaJ homolog subfamily C member 7 homolog OS=Schizosaccharomyces pombe (strain ATCC 38366 / 972) GN=SPBC543.02c PE=2 SV=1	K09527	DNAJC7; DnaJ homolog subfamily C member 7													5	TPR_11 TPR_8 TPR_2 TPR_11 DnaJ		29.1395	48.6636	1.67002	0.512838	4.8649	5.60477	0.739867
SMF2FGGW_100184.1	scaffold001:642810-643769																						2	EF_hand_4 EF_hand_4		10.1966	6.51914	0.639344	-0.447308	3.35002	2.70468	-0.645335
SMF2FGGW_100185.1	scaffold001:644985-647609	sp|Q5BGR2|MESA_EMENI	60	586	0	705	791	Protein mesA OS=Emericella nidulans GN=mesA PE=1 SV=2															2	Afi1 SPA		7.27897	7.25744	0.997042	-0.00296269	2.86373	2.85946	-0.00427358
SMF2FGGW_100186.1	scaffold001:648341-649385	sp|B0BNE5|ESTD_RAT	52	277	4e-78	291	282	S-formylglutathione hydrolase OS=Rattus norvegicus GN=Esd PE=1 SV=1	K01070	frmB, ESD, fghA; S-formylglutathione hydrolase [EC:3.1.2.12]	MER064110	74	271	1e-123	438	271	esterase D (Gibberella zeae)	S09.990	S09X				1	Esterase		82.0619	28.9595	0.352898	-1.04158	6.35864	4.85596	-1.50268
SMF2FGGW_100187.1	scaffold001:649970-650458																									157.687	210.309	1.33371	0.287966	7.30092	7.71637	0.415447
SMF2FGGW_100188.1	scaffold001:652642-653322	sp|P36595|RPAB2_SCHPO	65	113	2e-36	150	142	DNA-directed RNA polymerases I, II, and III subunit RPABC2 OS=Schizosaccharomyces pombe (strain ATCC 38366 / 972) GN=rpb6 PE=1 SV=1	K03014	RPB6, POLR2F; DNA-directed RNA polymerases I, II, and III subunit RPABC2													1	RNA_pol_Rpb6		97.6993	153.733	1.57353	0.453323	6.61028	7.26428	0.654007
SMF2FGGW_100189.1	scaffold001:653708-655308																						7	zf-C2H2 zf-H2C2_2 zf-C2H2 zf-C2H2_4 zf-C2H2_4 zf-C2H2 zf-C2H2_4		2.06625	2.7007	1.30705	0.267777	1.04701	1.43333	0.386319
SMF2FGGW_100190.1	scaffold001:655891-657581								K07238	TC.ZIP, zupT, ZRT3, ZIP2; zinc transporter, ZIP family													1	Zip		71.6428	25.9156	0.361733	-1.01685	6.16275	4.69575	-1.467
SMF2FGGW_100191.1	scaffold001:660368-662726	sp|P0C584|PLPL_NEUCR	58	807	0	924	870	Patatin-like phospholipase domain-containing protein NCU11180 OS=Neurospora crassa (strain ATCC 24698 / 74-OR23-1A / CBS 708.71 / DSM 1257 / FGSC 987) GN=NCU11180 PE=3 SV=1															2	DUF3336 Patatin		136.63	77.9383	0.570433	-0.561357	7.09413	6.28426	-0.80987
SMF2FGGW_100192.1	scaffold001:663411-665782								K09540	SEC63; translocation protein SEC63													2	DnaJ Sec63		54.5143	82.1485	1.50692	0.410066	5.76856	6.36016	0.5916
SMF2FGGW_100193.1	scaffold001:666602-668609																						1	DUF2347		15.248	24.6726	1.61809	0.481249	3.93055	4.62484	0.69429
SMF2FGGW_100194.1	scaffold001:670064-671094	sp|P33333|PLSC_YEAST	41	245	6e-55	214	303	Probable 1-acyl-sn-glycerol-3-phosphate acyltransferase OS=Saccharomyces cerevisiae (strain ATCC 204508 / S288c) GN=SLC1 PE=1 SV=1	K13509	LPAAT, AGPAT1, AGPAT2; lysophosphatidate acyltransferase [EC:2.3.1.51]													1	Acyltransferase		58.7762	125.81	2.14049	0.761036	5.87716	6.9751	1.09794
SMF2FGGW_100195.1	scaffold001:671963-676995																						3	DUF4045 DUF4045 Gelsolin		10.7572	7.12511	0.662357	-0.41195	3.42723	2.83291	-0.594318
SMF2FGGW_100196.1	scaffold001:678418-679305	sp|P36404|ARL2_HUMAN	52	179	1e-52	205	184	ADP-ribosylation factor-like protein 2 OS=Homo sapiens GN=ARL2 PE=1 SV=4	K07943	ARL2; ADP-ribosylation factor-like protein 2													1	Arf		17.6378	10.3325	0.585816	-0.534747	4.1406	3.36912	-0.771481
SMF2FGGW_100197.1	scaffold001:679822-681532																									0	0
SMF2FGGW_100198.1	scaffold001:683253-684463	sp|Q12029|FSF1_YEAST	52	358	3e-95	348	327	Probable mitochondrial transport protein FSF1 OS=Saccharomyces cerevisiae (strain ATCC 204508 / S288c) GN=FSF1 PE=1 SV=1															1	Mtc		20.948	49.7893	2.3768	0.865755	4.38874	5.63776	1.24902
SMF2FGGW_100199.1	scaffold001:688235-690773	sp|Q10156|LKH1_SCHPO	54	385	1e-114	414	690	Dual specificity protein kinase lkh1 OS=Schizosaccharomyces pombe (strain ATCC 38366 / 972) GN=lkh1 PE=1 SV=3	K08287	E2.7.12.1; dual-specificity kinase [EC:2.7.12.1]													1	Pkinase		35.8948	61.4273	1.71131	0.537262	5.1657	5.94081	0.775105
SMF2FGGW_100200.1	scaffold001:692444-694994								K00784	rnz; ribonuclease Z [EC:3.1.26.11]													2	Lactamase_B_4 Lactamase_B_2		6.33208	3.09012	0.48801	-0.717418	2.66268	1.62766	-1.03502
SMF2FGGW_100201.1	scaffold001:696339-697191																						1	Flavin_Reduct		4.20481	0			2.07204
SMF2FGGW_100202.1	scaffold001:697591-699737								K01120	PDE; 3',5'-cyclic-nucleotide phosphodiesterase [EC:3.1.4.17]													3	PDEase_II PDEase_II PDEase_II		54.835	23.0274	0.41994	-0.867644	5.77703	4.52528	-1.25175
SMF2FGGW_100203.1	scaffold001:703937-706528																									4.19491	2.91734	0.695448	-0.363199	2.06864	1.54465	-0.523986
SMF2FGGW_100204.1	scaffold001:708230-714135	sp|Q10250|YD22_SCHPO	52	1411	0	1483	1517	Uncharacterized protein C56F8.02 OS=Schizosaccharomyces pombe (strain ATCC 38366 / 972) GN=SPAC56F8.02 PE=2 SV=1															5	DMAP_binding AMP-binding AMP-binding AMP-binding AMP-binding		13.414	11.0631	0.824743	-0.192684	3.74567	3.46768	-0.277984
SMF2FGGW_100205.1	scaffold001:715013-720864								K13181	DDX27, DRS1; ATP-dependent RNA helicase DDX27 [EC:3.6.4.13]													3	DEAD Helicase_C DUF2183		12.1044	12.2577	1.01266	0.0125817	3.59746	3.61562	0.0181567
SMF2FGGW_100206.1	scaffold001:721351-722368	sp|Q10113|MAL3_SCHPO	37	253	9e-43	173	308	Microtubule integrity protein mal3 OS=Schizosaccharomyces pombe (strain ATCC 38366 / 972) GN=mal3 PE=1 SV=1	K10436	MAPRE; microtubule-associated protein, RP/EB family													2	CH EB1		54.6193	32.5587	0.596102	-0.517342	5.77134	5.02497	-0.746368
SMF2FGGW_100207.1	scaffold001:723877-724969								K08502	VAM7; regulator of vacuolar morphogenesis													2	PX SNARE		14.9884	29.3711	1.95959	0.672738	3.90577	4.87633	0.970551
SMF2FGGW_100208.1	scaffold001:727976-731129																									2.69808	3.31605	1.22904	0.206236	1.43193	1.72947	0.297533
SMF2FGGW_100209.1	scaffold001:731807-732815																						1	WD40		0	0
SMF2FGGW_100210.1	scaffold001:734433-735571	sp|Q04894|ADH6_YEAST	42	360	1e-79	296	360	NADP-dependent alcohol dehydrogenase 6 OS=Saccharomyces cerevisiae (strain ATCC 204508 / S288c) GN=ADH6 PE=1 SV=1	K00002	E1.1.1.2, adh; alcohol dehydrogenase (NADP+) [EC:1.1.1.2]													2	ADH_N ADH_zinc_N		20.0132	19.5752	0.978114	-0.0221266	4.32288	4.29096	-0.0319248
SMF2FGGW_100211.1	scaffold001:736292-736733																									0	0
SMF2FGGW_100212.1	scaffold001:739432-741586								K03362	FBXW1_11, BTRC, beta-TRCP; F-box and WD-40 domain protein 1/11	MER135275	52	184	4e-48	191	178	family S9 non-peptidase homologues (Batrachochytrium dendrobatidis)	S09.UNW	S09X				7	F-box-like WD40 WD40 WD40 WD40 WD40 WD40		13.3113	41.0478	3.08368	1.12613	3.73458	5.35923	1.62465
SMF2FGGW_100213.1	scaffold001:748613-751648	sp|P49426|EXG1_COCCA	41	751	1e-153	543	788	Glucan 1,3-beta-glucosidase OS=Cochliobolus carbonum GN=EXG1 PE=1 SV=1												GH55			2	Pectate_lyase_3 Pectate_lyase_3		38.7582	225.924	5.82906	1.76286	5.27643	7.81969	2.54326
SMF2FGGW_100214.1	scaffold001:754171-756604																						6	HET Ank_2 Ank_4 Ank_2 Ank Ank_2		1.44803	1.49483	1.03232	0.0318023	0.534091	0.579981	0.0458899
SMF2FGGW_100215.1	scaffold001:757438-758011																									0	0
SMF2FGGW_100216.1	scaffold001:761105-761462																									0	0
SMF2FGGW_100217.1	scaffold001:762303-764646	sp|Q01277|SCONB_NEUCR	58	654	0	793	650	Probable E3 ubiquitin ligase complex SCF subunit scon-2 OS=Neurospora crassa (strain ATCC 24698 / 74-OR23-1A / CBS 708.71 / DSM 1257 / FGSC 987) GN=scon-2 PE=1 SV=1	K10259	MET30; F-box and WD-40 domain protein MET30	MER152981	40	272	3e-59	228	263	family S9 non-peptidase homologues (Scheffersomyces stipitis)	S09.UNW	S09X				7	F-box-like WD40 WD40 WD40 WD40 WD40 WD40		32.8058	54.1304	1.65003	0.500792	5.03588	5.75837	0.722488
SMF2FGGW_100218.1	scaffold001:767806-768998	sp|P33303|SFC1_YEAST	48	333	3e-78	291	322	Succinate/fumarate mitochondrial transporter OS=Saccharomyces cerevisiae (strain ATCC 204508 / S288c) GN=SFC1 PE=1 SV=2	K15100	SLC25A1, CTP; solute carrier family 25 (mitochondrial citrate transporter), member 1													3	Mito_carr Mito_carr Mito_carr		0	44.4827				5.47517
SMF2FGGW_100219.1	scaffold001:769233-770579								K08870	PTK9; PTK9 protein tyrosine kinase 9													2	Cofilin_ADF Cofilin_ADF		15.7572	11.4246	0.72504	-0.321529	3.97794	3.51407	-0.463868
SMF2FGGW_100220.1	scaffold001:771228-772535																						1	WSC		0	0
SMF2FGGW_100221.1	scaffold001:773449-774413	sp|O43105|RS7_NEUCR	87	200	3e-97	353	202	40S ribosomal protein S7 OS=Neurospora crassa (strain ATCC 24698 / 74-OR23-1A / CBS 708.71 / DSM 1257 / FGSC 987) GN=rps-7 PE=3 SV=2	K02993	RP-S7e, RPS7; small subunit ribosomal protein S7e													1	Ribosomal_S7e		270.626	457.47	1.69041	0.524974	8.08016	8.83753	0.757377
SMF2FGGW_100222.1	scaffold001:774757-776513								K10426	DCTN4; dynactin 4													1	Dynactin_p62		7.58115	4.35931	0.57502	-0.553351	2.92242	2.1241	-0.798317
SMF2FGGW_100223.1	scaffold001:780801-783548																									40.8282	11.9035	0.291551	-1.23254	5.35149	3.57331	-1.77818
SMF2FGGW_100224.1	scaffold001:784051-784894																									16.4152	7.28078	0.443539	-0.812972	4.03696	2.86409	-1.17287
SMF2FGGW_100225.1	scaffold001:785765-786611																						1	DUF924		10.4101	4.31537	0.414537	-0.880597	3.37991	2.10948	-1.27043
SMF2FGGW_100226.1	scaffold001:787302-789298																						1	Sugar_tr		0	3.69249				1.88459
SMF2FGGW_100227.1	scaffold001:790841-791853																									0	0
SMF2FGGW_100228.1	scaffold001:792064-792757																									0	0
SMF2FGGW_100229.1	scaffold001:795682-796125																									1186.72	1463.05	1.23285	0.209333	10.2128	10.5148	0.301999
SMF2FGGW_100230.1	scaffold001:797203-798388	sp|O94564|YGD6_SCHPO	47	338	3e-77	288	346	Zinc-type alcohol dehydrogenase-like protein C1773.06c OS=Schizosaccharomyces pombe (strain ATCC 38366 / 972) GN=SPBC1773.06c PE=2 SV=1															2	ADH_N ADH_zinc_N		217.026	101.293	0.466732	-0.762003	7.76172	6.66239	-1.09933
SMF2FGGW_100231.1	scaffold001:799983-801644	sp|P53980|YNB1_YEAST	36	462	2e-76	286	444	Uncharacterized protein YNL011C OS=Saccharomyces cerevisiae (strain ATCC 204508 / S288c) GN=YNL011C PE=1 SV=1															1	UPF0052		3.80018	3.23964	0.852496	-0.159586	1.92607	1.69583	-0.230234
SMF2FGGW_100232.1	scaffold001:801858-802125																									0	0
SMF2FGGW_100233.1	scaffold001:803842-807031	sp|Q0CTD7|BGLA_ASPTN	54	850	0	937	861	Probable beta-glucosidase A OS=Aspergillus terreus (strain NIH 2624 / FGSC A1156) GN=bglA PE=3 SV=1	K05349	bglX; beta-glucosidase [EC:3.2.1.21]										GH3			3	Glyco_hydro_3 Glyco_hydro_3_C Fn3-like		10.85	12.7844	1.17829	0.164064	3.43962	3.67631	0.236689
SMF2FGGW_100234.1	scaffold001:811273-812892	sp|Q01447|ERG24_FUSSO	73	483	0	747	485	Delta(14)-sterol reductase OS=Fusarium solani subsp. pisi PE=3 SV=1	K00222	E1.3.1.70, TM7SF2, ERG24; delta14-sterol reductase [EC:1.3.1.70]													1	ERG4_ERG24		24.9792	8.61113	0.344732	-1.06499	4.64266	3.1062	-1.53645
SMF2FGGW_100235.1	scaffold001:814058-815242								K10089	M6PR; cation-dependent mannose-6-phosphate receptor													1	Man-6-P_recep		5.70661	4.21344	0.738344	-0.303345	2.51263	2.075	-0.437635
SMF2FGGW_100236.1	scaffold001:817411-817567																									0	0
SMF2FGGW_100237.1	scaffold001:819026-820653																									0	0
SMF2FGGW_100238.1	scaffold001:821174-823661								K00988	APA1_2; ATP adenylyltransferase [EC:2.7.7.53]													2	Scs3p ATP_transf		25.2673	10.16	0.402101	-0.911059	4.6592	3.34483	-1.31437
SMF2FGGW_100239.1	scaffold001:824518-826546								K06173	truA, PUS1; tRNA pseudouridine38-40 synthase [EC:5.4.99.12]													2	PseudoU_synth_1 PseudoU_synth_1		6.96961	9.4581	1.35705	0.305313	2.80108	3.24155	0.440472
SMF2FGGW_100240.1	scaffold001:826777-827556																						1	Med22		19.7964	5.76508	0.291219	-1.23368	4.30717	2.52734	-1.77983
SMF2FGGW_100241.1	scaffold001:829445-830351																									0	0
SMF2FGGW_100242.1	scaffold001:830964-832187	sp|Q04894|ADH6_YEAST	38	375	9e-61	234	360	NADP-dependent alcohol dehydrogenase 6 OS=Saccharomyces cerevisiae (strain ATCC 204508 / S288c) GN=ADH6 PE=1 SV=1															2	ADH_N ADH_zinc_N		58.9853	73.8331	1.25172	0.224519	5.88228	6.2062	0.323912
SMF2FGGW_100243.1	scaffold001:837788-839213																						2	Bestrophin Bestrophin		128.951	30.8947	0.239585	-1.42885	7.01068	4.94929	-2.06139
SMF2FGGW_100244.1	scaffold001:839973-841500																						1	MFS_1		8.63981	95.8347	11.0922	2.40624	3.111	6.58248	3.47148
SMF2FGGW_100245.1	scaffold001:842905-844181	sp|O74885|YQE1_SCHPO	46	379	1e-100	366	413	Putative dioxygenase C576.01c OS=Schizosaccharomyces pombe (strain ATCC 38366 / 972) GN=SPCC576.01c PE=2 SV=2															1	TauD		2.14974	7.05703	3.28274	1.18868	1.10416	2.81906	1.7149
SMF2FGGW_100246.1	scaffold001:847233-850213																						3	Zn_clus Zn_clus Fungal_trans		1.24528	0			0.31647
SMF2FGGW_100247.1	scaffold001:851211-852491										MER211021	54	260	1e-77	288	256	family S33 unassigned peptidases (Gibberella zeae)	S33.UPW	S33				1	Abhydrolase_6		0	0
SMF2FGGW_100248.1	scaffold001:854378-855428																									0	0
SMF2FGGW_100249.1	scaffold001:856375-857362																									661.944	662.748	1.00121	0.00121405	9.37057	9.37232	0.00175124
SMF2FGGW_100250.1	scaffold001:859815-860736																						1	NmrA		4.88483	10.4907	2.14761	0.764353	2.28831	3.39104	1.10273
SMF2FGGW_100251.1	scaffold001:861667-863090	sp|P11838|CARP_CRYPA	43	423	8e-75	281	419	Endothiapepsin OS=Cryphonectria parasitica GN=EAPA PE=1 SV=2			MER204749	56	326	1e-103	374	325	subfamily A1A unassigned peptidases (Nectria haematococca)	A01.UPA	A01A				1	Asp		12.8718	52.4721	4.07652	1.40524	3.68614	5.71348	2.02734
SMF2FGGW_100252.1	scaffold001:864562-866327	sp|O42650|RIO1_SCHPO	48	383	8e-96	351	521	Serine/threonine-protein kinase rio1 OS=Schizosaccharomyces pombe (strain ATCC 38366 / 972) GN=rio1 PE=2 SV=1	K07178	RIOK1; RIO kinase 1 [EC:2.7.11.1]													1	RIO1		12.2487	6.19313	0.505615	-0.681981	3.61456	2.63067	-0.983888
SMF2FGGW_100253.1	scaffold001:866918-869636																						2	Zn_clus Fungal_trans		16.7906	10.3977	0.619257	-0.479234	4.06958	3.37819	-0.691389
SMF2FGGW_100254.1	scaffold001:870193-874194																						1	RdRP		2.80967	1.74438	0.620849	-0.476669	1.4904	0.802714	-0.687686
SMF2FGGW_100255.1	scaffold001:874782-876990																									99.0517	165.62	1.67206	0.514052	6.63011	7.37173	0.741623
SMF2FGGW_100256.1	scaffold001:877106-879228																						1	Arylsulfotran_2		0	0
SMF2FGGW_100257.1	scaffold001:880275-884142																					NRPS-Like	4	AMP-binding PP-binding NAD_binding_4 adh_short		3.90881	1.49276	0.381896	-0.962609	1.96673	0.577982	-1.38875
SMF2FGGW_100258.1	scaffold001:885405-886992	sp|P04817|CAN1_YEAST	42	508	1e-118	426	590	Arginine permease OS=Saccharomyces cerevisiae (strain ATCC 204508 / S288c) GN=CAN1 PE=1 SV=2	K16261	YAT; yeast amino acid transporter													1	AA_permease		24.3254	60.8821	2.50282	0.917419	4.60439	5.92795	1.32355
SMF2FGGW_100259.1	scaffold001:893153-894299	sp|P32804|ZRT1_YEAST	51	386	1e-101	369	376	Zinc-regulated transporter 1 OS=Saccharomyces cerevisiae (strain ATCC 204508 / S288c) GN=ZRT1 PE=2 SV=1	K14709	SLC39A1_2_3, ZIP1_2_3; solute carrier family 39 (zinc transporter), member 1/2/3													1	Zip		230.351	82.9825	0.360244	-1.02097	7.84769	6.37474	-1.47295
SMF2FGGW_100260.1	scaffold001:894671-895922	sp|P54006|TOXD_COCCA	45	278	2e-58	226	297	Protein TOXD OS=Cochliobolus carbonum GN=TOXD PE=3 SV=1															2	ADH_N ADH_zinc_N		54.7914	8.01326	0.14625	-1.92244	5.77588	3.00239	-2.77349
SMF2FGGW_100261.1	scaffold001:897530-899281	sp|Q55CD9|NDH_DICDI	36	508	8e-77	288	451	Probable NADH dehydrogenase OS=Dictyostelium discoideum GN=DDB_G0270104 PE=3 SV=2	K03885	ndh; NADH dehydrogenase [EC:1.6.99.3]													2	Pyr_redox_2 Pyr_redox		46.5802	7.69763	0.165255	-1.80026	5.54164	2.94441	-2.59723
SMF2FGGW_100262.1	scaffold001:900567-902543	sp|O94491|YC7A_SCHPO	42	457	1e-106	387	508	Uncharacterized transporter C417.10 OS=Schizosaccharomyces pombe (strain ATCC 38366 / 972) GN=SPCC417.10 PE=2 SV=1															1	MFS_1		4.55159	3.24786	0.713566	-0.33748	2.18637	1.69949	-0.486881
SMF2FGGW_100263.1	scaffold001:903406-904944																						1	FAD_binding_4		1.72223	0			0.784278
SMF2FGGW_100264.1	scaffold001:905439-907554																						1	ADP_ribosyl_GH		0	0
SMF2FGGW_100265.1	scaffold001:908064-909869	sp|Q4I8E9|PNS1_GIBZE	65	472	0	647	538	Protein PNS1 OS=Gibberella zeae (strain PH-1 / FGSC 9075 / NRRL 31084) GN=PNS1 PE=3 SV=1															1	Choline_transpo		25.7493	8.25985	0.32078	-1.137	4.68646	3.04612	-1.64035
SMF2FGGW_100266.1	scaffold001:910239-911582																									1.58339	0			0.663017
SMF2FGGW_100267.1	scaffold001:915404-915509																									0	0
SMF2FGGW_100268.1	scaffold001:915648-921423																						4	NACHT TPR_10 TPR_12 TPR_10		3.50135	0.453172	0.129428	-2.04463	1.80791	-1.14187	-2.94978
SMF2FGGW_100269.1	scaffold001:922429-923728																						2	FAD_binding_3 FAD_binding_3		8.67412	3.44066	0.396658	-0.92468	3.11672	1.78269	-1.33403
SMF2FGGW_100270.1	scaffold001:924020-925073																						1	D123		18.4529	0			4.20578
SMF2FGGW_100271.1	scaffold001:927428-930858	sp|P78617|TREA_EMENI	62	1035	0	1326	1054	Acid trehalase OS=Emericella nidulans GN=treA PE=3 SV=1												GH65			3	Glyco_hydro_65N Glyco_hydro_65m Glyco_hydro_65C		8.07239	29.8082	3.69261	1.30633	3.013	4.89764	1.88464
SMF2FGGW_100272.1	scaffold001:932286-934536	sp|Q7RZV2|PYRG_NEUCR	65	544	0	768	568	CTP synthase OS=Neurospora crassa (strain ATCC 24698 / 74-OR23-1A / CBS 708.71 / DSM 1257 / FGSC 987) GN=ura-7 PE=3 SV=1	K01937	E6.3.4.2, pyrG; CTP synthase [EC:6.3.4.2]	MER201809	64	167	9e-60	229	183	family C26 unassigned peptidases (Medicago truncatula)	C26.UPW	C26				2	CTP_synth_N GATase		76.2032	34.8991	0.457974	-0.780941	6.25178	5.12512	-1.12666
SMF2FGGW_100273.1	scaffold001:936510-939359										MER064125	83	291	1e-149	528	291	subfamily C2A unassigned peptidases (Gibberella zeae)	C02.UPA	C02A				2	Peptidase_C2 Peptidase_C2		27.2349	69.2013	2.54091	0.932522	4.76738	6.11273	1.34534
SMF2FGGW_100274.1	scaffold001:942493-943782	sp|O74869|NIC1_SCHPO	42	318	7e-67	254	405	High-affinity nickel transport protein nic1 OS=Schizosaccharomyces pombe (strain ATCC 38366 / 972) GN=nic1 PE=2 SV=2	K07241	nixA; high-affinity nickel-transport protein													1	NicO		18.8482	7.04629	0.373844	-0.983914	4.23635	2.81686	-1.41949
SMF2FGGW_100275.1	scaffold001:950845-952460																			GT1			1	UDPGT		0	2.24172				1.16461
SMF2FGGW_100276.1	scaffold001:953426-954385																						1	FSH1		32.9157	146.65	4.45532	1.4941	5.0407	7.19623	2.15553
SMF2FGGW_100277.1	scaffold001:956215-963309																					PKS	7	ketoacyl-synt Ketoacyl-synt_C Acyl_transf_1 ADH_N ADH_zinc_N KR PP-binding		10.7605	20.4077	1.89654	0.640031	3.42767	4.35104	0.923368
SMF2FGGW_100278.1	scaffold001:963967-964563																						1	GFA		37.9736	109.088	2.87273	1.05527	5.24692	6.76935	1.52242
SMF2FGGW_100279.1	scaffold001:966058-966523																						1	Bys1		825.984	2318.09	2.80646	1.03192	9.68997	11.1787	1.48875
SMF2FGGW_100280.1	scaffold001:970372-972698																			GH20			1	Glyco_hydro_20		1.11413	0			0.155918
SMF2FGGW_100281.1	scaffold001:973360-974013																									2000.87	336.118	0.167986	-1.78387	10.9664	8.39282	-2.57359
SMF2FGGW_100282.1	scaffold001:974935-976765																						1	F-box-like		9.805	4.95541	0.505396	-0.682411	3.29352	2.309	-0.984513
SMF2FGGW_100283.1	scaffold001:979166-980449																						2	DUF1691 DUF1691		20.4951	34.5539	1.68596	0.522334	4.35721	5.11078	0.75357
SMF2FGGW_100284.1	scaffold001:981812-982425																						1	zf-C2H2_jaz		15.3782	22.2079	1.44412	0.367495	3.94281	4.473	0.530186
SMF2FGGW_100285.1	scaffold001:982577-985348																						2	Zn_clus Fungal_trans		3.58517	20.7757	5.7949	1.75698	1.84204	4.37683	2.53478
SMF2FGGW_100286.1	scaffold001:986291-987699	sp|Q9Y7I8|YOI1_SCHPO	59	269	1e-87	323	442	Uncharacterized J domain-containing protein C1778.01c OS=Schizosaccharomyces pombe (strain ATCC 38366 / 972) GN=SPBC1778.01c PE=1 SV=2	K09522	DNAJC2; DnaJ homolog subfamily C member 2													1	DnaJ		59.012	90.6933	1.53686	0.429744	5.88294	6.50292	0.619988
SMF2FGGW_100287.1	scaffold001:988058-988524	sp|C7ZKY9|MZM1_NECH7	60	85	5e-21	99.8	116	Mitochondrial zinc maintenance protein 1, mitochondrial OS=Nectria haematococca (strain 77-13-4 / FGSC 9596 / MPVI) GN=MZM1 PE=3 SV=1															1	Complex1_LYR		161.413	171.242	1.06089	0.0591119	7.33461	7.41989	0.0852798
SMF2FGGW_100288.1	scaffold001:988789-989975	sp|Q7RUX3|SLT11_NEUCR	61	391	1e-128	459	385	Pre-mRNA-splicing factor slt-11 OS=Neurospora crassa (strain ATCC 24698 / 74-OR23-1A / CBS 708.71 / DSM 1257 / FGSC 987) GN=slt-11 PE=3 SV=2	K12872	RBM22, SLT11; pre-mRNA-splicing factor RBM22/SLT11													1	RRM_1		16.6471	17.9508	1.07831	0.0754003	4.0572	4.16598	0.108777
SMF2FGGW_100289.1	scaffold001:991155-992439	sp|Q9P3R1|ERG6_NEUCR	73	372	1e-166	585	379	Sterol 24-C-methyltransferase OS=Neurospora crassa (strain ATCC 24698 / 74-OR23-1A / CBS 708.71 / DSM 1257 / FGSC 987) GN=B24P7.240 PE=3 SV=1	K00559	E2.1.1.41, SMT1, ERG6; sterol 24-C-methyltransferase [EC:2.1.1.41]													2	Methyltransf_11 Sterol_MT_C		26.8303	12.4034	0.462291	-0.771561	4.74579	3.63266	-1.11313
SMF2FGGW_100290.1	scaffold001:993452-994764	sp|Q09171|ODPB_SCHPO	59	344	1e-117	421	366	Pyruvate dehydrogenase E1 component subunit beta, mitochondrial OS=Schizosaccharomyces pombe (strain ATCC 38366 / 972) GN=pdb1 PE=2 SV=1	K00162	PDHB, pdhB; pyruvate dehydrogenase E1 component subunit beta [EC:1.2.4.1]													2	Transket_pyr Transketolase_C		172.91	243.712	1.40947	0.343214	7.43388	7.92903	0.495156
SMF2FGGW_100291.1	scaffold001:995592-999515	sp|Q15477|SKIV2_HUMAN	37	1316	0	751	1246	Helicase SKI2W OS=Homo sapiens GN=SKIV2L PE=1 SV=3	K12599	SKI2, SKIV2L; antiviral helicase SKI2 [EC:3.6.4.-]													3	DEAD Helicase_C DSHCT		16.7054	7.45613	0.446331	-0.806694	4.06224	2.89843	-1.16382
SMF2FGGW_100292.1	scaffold001:1000152-1000859								K12197	CHMP1, VPS46, DID2; charged multivesicular body protein 1													1	Snf7		171.751	160.08	0.932047	-0.0703714	7.42417	7.32265	-0.101525
SMF2FGGW_100293.1	scaffold001:1001365-1001967																						1	DUF427		10.0349	0			3.32695
SMF2FGGW_100294.1	scaffold001:1007421-1008852	sp|Q8TFF3|HAC1_TRIRE	79	454	0	703	451	Transcriptional activator hac1 OS=Trichoderma reesei GN=hac1 PE=2 SV=1	K16230	HAC1; transcriptional activator HAC1													1	bZIP_2		407.44	479.589	1.17708	0.163036	8.67044	8.90565	0.235211
SMF2FGGW_100295.1	scaffold001:1009710-1010802								K10998	CSM3, SWI3; replication fork protection complex subunit Csm3/Swi3													1	Swi3		7.34294	0			2.87636
SMF2FGGW_100296.1	scaffold001:1011135-1012004	sp|Q02854|NUXM_NEUCR	62	179	4e-60	230	189	NADH-ubiquinone oxidoreductase 21 kDa subunit OS=Neurospora crassa (strain ATCC 24698 / 74-OR23-1A / CBS 708.71 / DSM 1257 / FGSC 987) GN=nuo-21 PE=1 SV=1	K00329	E1.6.5.3; NADH dehydrogenase [EC:1.6.5.3]													2	NADH-u_ox-rdase NADH_u_ox_C		139.787	137.834	0.986029	-0.0140693	7.12709	7.10679	-0.0202984
SMF2FGGW_100297.1	scaffold001:1016097-1020111																						1	GMC_oxred_C		0.503788	0.645133	1.28056	0.247301	-0.989111	-0.632331	0.35678
SMF2FGGW_100298.1	scaffold001:1020542-1021639	sp|P21846|PYRE_TRIRE	92	236	1e-121	434	236	Orotate phosphoribosyltransferase OS=Trichoderma reesei GN=ura5 PE=3 SV=1	K00762	pyrE; orotate phosphoribosyltransferase [EC:2.4.2.10]													1	Pribosyltran		100.168	36.9391	0.368771	-0.997575	6.64628	5.20708	-1.4392
SMF2FGGW_100299.1	scaffold001:1022426-1024618	sp|Q74ZK6|NOG1_ASHGO	55	665	0	741	642	Nucleolar GTP-binding protein 1 OS=Ashbya gossypii (strain ATCC 10895 / CBS 109.51 / FGSC 9923 / NRRL Y-1056) GN=NOG1 PE=3 SV=1	K06943	NOG1; nucleolar GTP-binding protein													2	NOG1 NOGCT		19.9097	27.7038	1.39147	0.330365	4.3154	4.79201	0.476612
SMF2FGGW_100300.1	scaffold001:1025252-1027326	sp|P39958|GDI1_YEAST	58	460	1e-152	539	451	Rab GDP-dissociation inhibitor OS=Saccharomyces cerevisiae (strain ATCC 204508 / S288c) GN=GDI1 PE=1 SV=1															1	GDI		267.188	92.6647	0.346815	-1.05897	8.06171	6.53395	-1.52776
SMF2FGGW_100301.1	scaffold001:1029276-1030124	sp|Q7S910|RM04_NEUCR	46	231	9e-48	190	263	54S ribosomal protein L4, mitochondrial OS=Neurospora crassa (strain ATCC 24698 / 74-OR23-1A / CBS 708.71 / DSM 1257 / FGSC 987) GN=mrpl-4 PE=3 SV=2															1	MRP-L47		56.4289	106.257	1.88302	0.632882	5.81836	6.73141	0.913052
SMF2FGGW_100302.1	scaffold001:1045450-1046880																						1	zf-H2C2_2		297.61	589.697	1.98144	0.683825	8.21728	9.20383	0.986551
SMF2FGGW_100303.1	scaffold001:1048042-1048354																									180.722	54.7744	0.303087	-1.19374	7.49763	5.77543	-1.7222
SMF2FGGW_100304.1	scaffold001:1053356-1055928																						1	DUF500		40.5633	90.2073	2.22386	0.799246	5.3421	6.49517	1.15307
SMF2FGGW_100305.1	scaffold001:1057045-1060237								K11768	ARP9, SWP59; actin-related protein 9													1	Actin		3.87783	3.83109	0.987947	-0.0121271	1.95525	1.93775	-0.0174946
SMF2FGGW_100306.1	scaffold001:1061131-1067327								K03327	TC.MATE, SLC47A, norM, mdtK, dinF; multidrug resistance protein, MATE family													3	Tyr-DNA_phospho MatE MatE		5.62554	2.89143	0.513983	-0.665565	2.49199	1.53178	-0.960208
SMF2FGGW_100307.1	scaffold001:1067979-1070154								K13996	EPS1; protein disulfide-isomerase [EC:5.3.4.1]													2	Thioredoxin Thioredoxin		33.9768	70.494	2.07477	0.729848	5.08648	6.13943	1.05295
SMF2FGGW_100308.1	scaffold001:1070725-1073912								K01115	PLD1_2; phospholipase D1/2 [EC:3.1.4.4]													1	PLDc		51.631	23.911	0.463113	-0.769784	5.69017	4.5796	-1.11056
SMF2FGGW_100309.1	scaffold001:1076177-1076838																						1	Acetyltransf_1		8.5513	0			3.09614
SMF2FGGW_100310.1	scaffold001:1078236-1079550								K01166	E3.1.27.1; ribonuclease T2 [EC:3.1.27.1]													1	Ribonuclease_T2		5.41364	0			2.4366
SMF2FGGW_100311.1	scaffold001:1079833-1081160	sp|Q99161|SEC62_YARLI	39	215	7e-37	155	396	Translocation protein SEC62 OS=Yarrowia lipolytica (strain CLIB 122 / E 150) GN=SEC62 PE=3 SV=2	K12275	SEC62; translocation protein SEC62													1	Sec62		49.7457	41.5093	0.83443	-0.181007	5.6365	5.37536	-0.261137
SMF2FGGW_100312.1	scaffold001:1081593-1082125	sp|Q7S8C2|MED21_NEUCR	52	123	9e-30	128	137	Mediator of RNA polymerase II transcription subunit 21 OS=Neurospora crassa (strain ATCC 24698 / 74-OR23-1A / CBS 708.71 / DSM 1257 / FGSC 987) GN=srb-7 PE=3 SV=1	K15152	MED21, SRB7; mediator of RNA polymerase II transcription subunit 21													1	Med21		15.2255	15.8511	1.04109	0.0402626	3.92842	3.98651	0.0580934
SMF2FGGW_100313.1	scaffold001:1082416-1083212	sp|Q09893|YAI5_SCHPO	43	210	2e-51	201	226	Uncharacterized protein C24B11.05 OS=Schizosaccharomyces pombe (strain ATCC 38366 / 972) GN=SPAC24B11.05 PE=2 SV=1															1	HAD_2		49.2564	14.4911	0.294197	-1.2235	5.62224	3.8571	-1.76514
SMF2FGGW_100314.1	scaffold001:1084698-1087362																									9.92355	9.80051	0.987601	-0.0124762	3.31086	3.29286	-0.0179995
SMF2FGGW_100315.1	scaffold001:1095012-1097716																						2	Zn_clus Fungal_trans		15.744	12.8937	0.81896	-0.199717	3.97673	3.68859	-0.288136
SMF2FGGW_100316.1	scaffold001:1099328-1100126																						1	Pyridox_oxase_2		26.61	23.8636	0.896791	-0.108932	4.7339	4.57674	-0.157157
SMF2FGGW_100317.1	scaffold001:1103277-1105002																									73.2889	78.6272	1.07284	0.0703076	6.19552	6.29696	0.101434
SMF2FGGW_100318.1	scaffold001:1105306-1106596																						1	TatD_DNase		3.34738	1.82657	0.545672	-0.605739	1.74303	0.869137	-0.873895
SMF2FGGW_100319.1	scaffold001:1108037-1108868																									35.6707	7.60387	0.213169	-1.54567	5.15667	2.92673	-2.22993
SMF2FGGW_100320.1	scaffold001:1109368-1110037	sp|Q4IBU5|SPC24_GIBZE	61	201	2e-61	235	201	Probable kinetochore protein SPC24 OS=Gibberella zeae (strain PH-1 / FGSC 9075 / NRRL 31084) GN=SPC24 PE=3 SV=1	K11557	SPC24; kinetochore protein Spc24, fungi type													1	Spc24		29.9755	34.526	1.15181	0.141333	4.90571	5.10961	0.203899
SMF2FGGW_100321.1	scaffold001:1110655-1111412	sp|Q4IBU4|FIS1_GIBZE	91	124	1e-62	238	153	Mitochondria fission 1 protein OS=Gibberella zeae (strain PH-1 / FGSC 9075 / NRRL 31084) GN=FIS1 PE=3 SV=1																		87.0965	99.0316	1.13703	0.128423	6.44454	6.62982	0.185274
SMF2FGGW_100322.1	scaffold001:1112723-1114636	sp|P39826|CDC3_CANAL	58	393	1e-137	488	416	Cell division control protein 3 OS=Candida albicans GN=CDC3 PE=3 SV=1															1	Septin		44.9051	42.3273	0.942594	-0.0591189	5.48881	5.40352	-0.0852908
SMF2FGGW_100323.1	scaffold001:1118349-1119747	sp|O57478|HEMH_XENLA	55	366	1e-117	423	411	Ferrochelatase, mitochondrial OS=Xenopus laevis GN=fech PE=1 SV=1	K01772	hemH, FECH; ferrochelatase [EC:4.99.1.1]													1	Ferrochelatase		111.025	241.432	2.17457	0.776839	6.79474	7.91547	1.12073
SMF2FGGW_100324.1	scaffold001:1120242-1122310	sp|Q7SA95|KU70_NEUCR	56	623	0	704	645	ATP-dependent DNA helicase II subunit 1 OS=Neurospora crassa (strain ATCC 24698 / 74-OR23-1A / CBS 708.71 / DSM 1257 / FGSC 987) GN=ku70 PE=3 SV=2	K10884	XRCC6, KU70, G22P1; ATP-dependent DNA helicase 2 subunit 1													4	Ku_N Ku Ku_C SAP		4.31443	1.85602	0.430189	-0.843529	2.10917	0.892212	-1.21696
SMF2FGGW_100325.1	scaffold001:1122683-1125915																						1	Zn_clus		3.57144	5.26722	1.47482	0.388536	1.83651	2.39704	0.560536
SMF2FGGW_100326.1	scaffold001:1126548-1130414																						3	LIM LIM RhoGAP		16.1534	18.0853	1.1196	0.112969	4.01377	4.17675	0.16298
SMF2FGGW_100327.1	scaffold001:1134945-1135688																									20.422	16.9468	0.829831	-0.186531	4.35205	4.08294	-0.269111
SMF2FGGW_100328.1	scaffold001:1137054-1139439																						2	DUF4210 Chromosome_seg		54.5139	75.7391	1.38935	0.328838	5.76855	6.24297	0.474414
SMF2FGGW_100329.1	scaffold001:1140053-1140899																						2	DUF2034 DUF2034		3.22497	0			1.68929
SMF2FGGW_100330.1	scaffold001:1141133-1141706																									9.46711	4.3545	0.459961	-0.776615	3.24292	2.12251	-1.12042
SMF2FGGW_100331.1	scaffold001:1142683-1150743																						5	MOR2-PAG1_N MOR2-PAG1_mid MOR2-PAG1_mid MOR2-PAG1_mid MOR2-PAG1_C		10.9734	16.8769	1.53798	0.430471	3.45594	4.07698	0.621039
SMF2FGGW_100332.1	scaffold001:1154067-1156308	sp|Q4WM67|NCPR_ASPFU	68	696	0	1003	695	NADPH--cytochrome P450 reductase OS=Neosartorya fumigata (strain ATCC MYA-4609 / Af293 / CBS 101355 / FGSC A1100) GN=cprA PE=1 SV=1	K00327	E1.6.2.4; NADPH-ferrihemoprotein reductase [EC:1.6.2.4]													3	Flavodoxin_1 FAD_binding_1 NAD_binding_1		44.7966	97.1082	2.16776	0.773694	5.48532	6.60152	1.1162
SMF2FGGW_100333.1	scaffold001:1160197-1162157																						2	RRM_1 RRM_1		0	0
SMF2FGGW_100334.1	scaffold001:1162579-1163924	sp|Q9P7W5|RIO2_SCHPO	55	338	1e-101	370	336	Serine/threonine-protein kinase rio2 OS=Schizosaccharomyces pombe (strain ATCC 38366 / 972) GN=rio2 PE=2 SV=1	K07179	RIOK2; RIO kinase 2 [EC:2.7.11.1]													2	Rio2_N RIO1		10.7766	12.9334	1.20014	0.182436	3.42983	3.69303	0.2632
SMF2FGGW_100335.1	scaffold001:1164540-1167511	sp|Q7S8R8|RPN1_NEUCR	72	863	0	1270	902	26S proteasome regulatory subunit rpn-1 OS=Neurospora crassa (strain ATCC 24698 / 74-OR23-1A / CBS 708.71 / DSM 1257 / FGSC 987) GN=rpn-1 PE=3 SV=2	K03028	PSMD2, RPN1; 26S proteasome regulatory subunit N1													2	PC_rep PC_rep		76.3904	31.9832	0.418681	-0.870644	6.25532	4.99924	-1.25608
SMF2FGGW_100336.1	scaffold001:1167960-1171232	sp|O14031|OPT_SCHPO	37	802	1e-162	572	851	Uncharacterized oligopeptide transporter C29B12.10c OS=Schizosaccharomyces pombe (strain ATCC 38366 / 972) GN=SPAC29B12.10c PE=1 SV=1															1	OPT		2.70445	6.0991	2.25521	0.813242	1.43534	2.6086	1.17326
SMF2FGGW_100337.1	scaffold001:1172541-1173318								K01934	E6.3.3.2; 5-formyltetrahydrofolate cyclo-ligase [EC:6.3.3.2]													1	5-FTHF_cyc-lig		16.0729	16.61	1.03342	0.032865	4.00656	4.05398	0.0474218
SMF2FGGW_100338.1	scaffold001:1173452-1178757								K14326	UPF1, RENT1; regulator of nonsense transcripts 1 [EC:3.6.4.-]													3	RdRP AAA_11 AAA_12		0.958803	2.04631	2.13423	0.75811	-0.0606937	1.03302	1.09372
SMF2FGGW_100339.1	scaffold001:1179137-1179773																						1	AAA_28		6.81312	7.76741	1.14007	0.131087	2.76832	2.95743	0.189118
SMF2FGGW_100340.1	scaffold001:1180616-1183933	sp|Q9USZ2|YNR7_SCHPO	36	968	1e-174	613	955	Uncharacterized protein C11G11.07 OS=Schizosaccharomyces pombe (strain ATCC 38366 / 972) GN=SPBC11G11.07 PE=2 SV=2	K15436	TRPO3, MTR10; transportin-3													1	Xpo1		32.4297	34.036	1.04953	0.048344	5.01924	5.08899	0.0697458
SMF2FGGW_100341.1	scaffold001:1185458-1186469																									23.9445	4.03095	0.168346	-1.78173	4.58162	2.01112	-2.5705
SMF2FGGW_100342.1	scaffold001:1187029-1189708																									2.26529	1.4617	0.64526	-0.438106	1.1797	0.547647	-0.632049
SMF2FGGW_100343.1	scaffold001:1191111-1192080	sp|O42785|RASL_COLTR	91	197	1e-100	365	214	Ras-like protein OS=Colletotrichum trifolii GN=RAS PE=2 SV=1	K07974	RAS; Ras family, other													1	Ras		129.35	202.812	1.56793	0.449759	7.01514	7.664	0.648863
SMF2FGGW_100344.1	scaffold001:1200593-1201987	sp|Q03219|YM44_YEAST	38	275	6e-50	197	274	Uncharacterized protein YMR178W OS=Saccharomyces cerevisiae (strain ATCC 204508 / S288c) GN=YMR178W PE=1 SV=1															1	MoCF_biosynth		70.2216	45.5279	0.648346	-0.43333	6.13384	5.50868	-0.625164
SMF2FGGW_100345.1	scaffold001:1202668-1203452																						1	Cofilin_ADF		273.389	155.468	0.56867	-0.564455	8.09481	7.28047	-0.814338
SMF2FGGW_100346.1	scaffold001:1203561-1204587	sp|Q4HZ34|NBP35_GIBZE	81	341	1e-167	588	342	Cytosolic Fe-S cluster assembly factor NBP35 OS=Gibberella zeae (strain PH-1 / FGSC 9075 / NRRL 31084) GN=NBP35 PE=3 SV=1															1	ParA		40.9953	60.3933	1.47318	0.387421	5.35739	5.91632	0.55893
SMF2FGGW_100347.1	scaffold001:1205584-1206617	sp|Q4HZ35|DOHH_GIBZE	67	322	1e-121	434	337	Deoxyhypusine hydroxylase OS=Gibberella zeae (strain PH-1 / FGSC 9075 / NRRL 31084) GN=LIA1 PE=3 SV=1	K06072	E1.14.99.29, DOHH; deoxyhypusine monooxygenase [EC:1.14.99.29]													2	HEAT_2 HEAT_2		43.1492	51.3891	1.19096	0.17476	5.43126	5.68339	0.252129
SMF2FGGW_100348.1	scaffold001:1206705-1207143	sp|P32529|RPA12_YEAST	38	126	2e-19	94.4	125	DNA-directed RNA polymerase I subunit RPA12 OS=Saccharomyces cerevisiae (strain ATCC 204508 / S288c) GN=RPA12 PE=1 SV=1	K03000	RPA12, ZNRD1; DNA-directed RNA polymerase I subunit RPA12													1	TFIIS_C		10.4089	9.38242	0.901384	-0.103821	3.37975	3.22996	-0.149786
SMF2FGGW_100349.1	scaffold001:1207812-1213543								K06672	SCC2, NIPBL; cohesin loading factor subunit SCC2													2	Cohesin_HEAT Nipped-B_C		5.14764	4.86843	0.94576	-0.0557666	2.36391	2.28346	-0.0804546
SMF2FGGW_100350.1	scaffold001:1218463-1220107	sp|Q99385|VCX1_YEAST	37	405	3e-66	253	411	Vacuolar calcium ion transporter OS=Saccharomyces cerevisiae (strain ATCC 204508 / S288c) GN=VCX1 PE=1 SV=1	K07300	chaA, CAX; Ca2+:H+ antiporter													2	Na_Ca_ex Na_Ca_ex		46.3331	47.7621	1.03084	0.0303744	5.53397	5.57779	0.0438231
SMF2FGGW_100351.1	scaffold001:1221225-1227209	sp|Q7S9J6|IML1_NEUCR	51	1731	0	1679	2004	Vacuolar membrane-associated protein iml-1 OS=Neurospora crassa (strain ATCC 24698 / 74-OR23-1A / CBS 708.71 / DSM 1257 / FGSC 987) GN=iml-1 PE=3 SV=1	K07300	chaA, CAX; Ca2+:H+ antiporter													2	DUF3608 DEP		2.48984	1.29852	0.521527	-0.650992	1.31605	0.376868	-0.939185
SMF2FGGW_100352.1	scaffold001:1229053-1230711								K14688	SLC30A1, ZNT1; solute carrier family 30 (zinc transporter), member 1													1	Cation_efflux		0	0
SMF2FGGW_100353.1	scaffold001:1237234-1240822																									2.75005	4.4023	1.60081	0.470507	1.45946	2.13826	0.6788
SMF2FGGW_100354.1	scaffold001:1241407-1244334	sp|Q4HZ42|DBP10_GIBZE	72	892	0	1302	897	ATP-dependent RNA helicase DBP10 OS=Gibberella zeae (strain PH-1 / FGSC 9075 / NRRL 31084) GN=DBP10 PE=3 SV=1	K14808	DDX54, DBP10; ATP-dependent RNA helicase DDX54/DBP10 [EC:3.6.4.13]													3	DEAD Helicase_C DBP10CT		4.80479	6.70982	1.39649	0.333959	2.26447	2.74627	0.481801
SMF2FGGW_100355.1	scaffold001:1244779-1245588	sp|O74746|SPF31_SCHPO	40	175	5e-28	124	209	J domain-containing protein spf31 OS=Schizosaccharomyces pombe (strain ATCC 38366 / 972) GN=spf31 PE=2 SV=1	K09528	DNAJC8; DnaJ homolog subfamily C member 8													1	DnaJ		13.5094	12.7193	0.941515	-0.0602623	3.75589	3.66895	-0.0869443
SMF2FGGW_100356.1	scaffold001:1246502-1248201	sp|P87239|MDJ1_SCHPO	41	427	1e-85	317	528	DnaJ homolog 1, mitochondrial OS=Schizosaccharomyces pombe (strain ATCC 38366 / 972) GN=mdj1 PE=2 SV=1	K03686	dnaJ; molecular chaperone DnaJ													3	DnaJ DnaJ_CXXCXGXG DnaJ_C		47.5667	34.1565	0.718076	-0.331181	5.57188	5.09409	-0.477792
SMF2FGGW_100357.1	scaffold001:1249926-1250739																						1	SAP30_Sin3_bdg		101.509	150.191	1.47958	0.391761	6.66546	7.23065	0.565191
SMF2FGGW_100358.1	scaffold001:1252370-1253943	sp|Q7T2E3|KC1DA_DANRE	43	324	1e-64	247	403	Casein kinase I isoform delta-A OS=Danio rerio GN=csnk1da PE=2 SV=1															1	Pkinase		0	0
SMF2FGGW_100359.1	scaffold001:1254503-1257740																						3	zf-C2H2 zf-C2H2 Fungal_trans		4.81951	3.92247	0.813873	-0.205951	2.26889	1.97176	-0.297124
SMF2FGGW_100360.1	scaffold001:1263831-1265729																						1	F-box		7.52423	3.58881	0.476967	-0.740308	2.91154	1.84351	-1.06804
SMF2FGGW_100361.1	scaffold001:1265880-1266501																						1	4HBT		12.1564	0			3.60364
SMF2FGGW_100362.1	scaffold001:1267600-1268878	sp|C8VCP8|PEX12_EMENI	49	489	1e-124	446	489	Peroxisome assembly protein 12 OS=Emericella nidulans GN=PEX12 PE=3 SV=1	K13345	PEX12, PAF3; peroxin-12													1	Pex2_Pex12		4.931	5.58821	1.13328	0.125116	2.30188	2.48239	0.180506
SMF2FGGW_100363.1	scaffold001:1269657-1272144	sp|Q2UIE6|EGLX_ASPOR	40	364	4e-69	263	667	Probable endo-1,3(4)-beta-glucanase AO090023000083 OS=Aspergillus oryzae (strain ATCC 42149 / RIB 40) GN=AO090023000083 PE=3 SV=1															1	WSC		0	1.25974				0.333126
SMF2FGGW_100364.1	scaffold001:1272406-1273491																						1	Metallophos		36.6595	15.1111	0.412201	-0.886246	5.19612	3.91754	-1.27858
SMF2FGGW_100365.1	scaffold001:1274219-1276815																						1	Anoctamin		58.6542	11.0479	0.188357	-1.66942	5.87416	3.4657	-2.40846
SMF2FGGW_100366.1	scaffold001:1282332-1285350																									12.0388	0			3.58962
SMF2FGGW_100367.1	scaffold001:1289443-1290673																			GH76			1	Glyco_hydro_76		57.8499	69.3848	1.19939	0.181817	5.85424	6.11655	0.262305
SMF2FGGW_100368.1	scaffold001:1291973-1295903																						1	TFCD_C		5.71166	2.40469	0.421014	-0.865089	2.51391	1.26585	-1.24806
SMF2FGGW_100369.1	scaffold001:1297119-1297899																									0	0
SMF2FGGW_100370.1	scaffold001:1306835-1308489																									3.75652	8.42059	2.24159	0.807187	1.9094	3.07392	1.16452
SMF2FGGW_100371.1	scaffold001:1309448-1310328	sp|Q757H7|RPAB1_ASHGO	49	222	2e-55	215	215	DNA-directed RNA polymerases I, II, and III subunit RPABC1 OS=Ashbya gossypii (strain ATCC 10895 / CBS 109.51 / FGSC 9923 / NRRL Y-1056) GN=RPB5 PE=3 SV=1	K03013	RPB5, POLR2E; DNA-directed RNA polymerases I, II, and III subunit RPABC1													2	RNA_pol_Rpb5_N RNA_pol_Rpb5_C		47.3596	44.0317	0.929731	-0.0728617	5.56558	5.46047	-0.105114
SMF2FGGW_100372.1	scaffold001:1311451-1313213																									18.1163	25.1284	1.38706	0.327187	4.17922	4.65125	0.47203
SMF2FGGW_100373.1	scaffold001:1314941-1315752																									9.05648	13.286	1.46702	0.38323	3.17895	3.73183	0.552884
SMF2FGGW_100374.1	scaffold001:1318615-1320463								K03979	obg; GTP-binding protein													3	GTP1_OBG GTP1_OBG MMR_HSR1		4.58415	5.31695	1.15986	0.148294	2.19665	2.4106	0.213945
SMF2FGGW_100375.1	scaffold001:1320708-1323289								K15334	NCL1, TRM4; multisite-specific tRNA:(cytosine-C5)-methyltransferase [EC:2.1.1.202]													1	Nol1_Nop2_Fmu		15.0802	4.90146	0.325026	-1.12385	3.91458	2.29321	-1.62137
SMF2FGGW_100376.1	scaffold001:1324958-1328243								K14554	UTP21, WDR36; U3 small nucleolar RNA-associated protein 21	MER152804	37	214	9e-32	137	173	family S9 non-peptidase homologues (Scheffersomyces stipitis)	S09.UNW	S09X				4	WD40 WD40 Cytochrom_D1 Utp21		6.5766	9.18477	1.39658	0.334029	2.71734	3.19924	0.481902
SMF2FGGW_100377.1	scaffold001:1329824-1334902																						2	RimK His_Phos_2		10.2177	4.24266	0.415227	-0.87893	3.353	2.08497	-1.26803
SMF2FGGW_100378.1	scaffold001:1345885-1346047																									0	0
SMF2FGGW_100379.1	scaffold001:1348330-1349457																						2	MOSC_N MOSC		6.68693	3.09555	0.462925	-0.770188	2.74134	1.6302	-1.11115
SMF2FGGW_100380.1	scaffold001:1353582-1354966																									5.61801	0			2.49006
SMF2FGGW_100381.1	scaffold001:1355431-1356497	sp|Q8MTV8|H4_APLCA	75	84	1e-30	131	103	Histone H4 OS=Aplysia californica GN=His.H4 PE=3 SV=3	K11254	H4; histone H4													1	Histone		24.2182	11.9927	0.495194	-0.702803	4.59802	3.58408	-1.01394
SMF2FGGW_100382.1	scaffold001:1357665-1359798	sp|Q9HEV5|ASD4_NEUCR	48	289	5e-53	209	426	GATA type zinc finger protein asd-4 OS=Neurospora crassa (strain ATCC 24698 / 74-OR23-1A / CBS 708.71 / DSM 1257 / FGSC 987) GN=asd-4 PE=1 SV=1	K09184	GATAF; GATA-binding protein, other eukaryote													1	GATA		6.38877	12.1071	1.89506	0.639254	2.67554	3.59778	0.922243
SMF2FGGW_100383.1	scaffold001:1362161-1363578	sp|Q4ICI6|SVF1_GIBZE	68	380	1e-151	536	377	Survival factor 1 OS=Gibberella zeae (strain PH-1 / FGSC 9075 / NRRL 31084) GN=SVF1 PE=3 SV=1															1	Svf1		349.071	155.766	0.44623	-0.806922	8.44738	7.28324	-1.16414
SMF2FGGW_100384.1	scaffold001:1364154-1365072																						1	Mit_KHE1		17.2956	4.39878	0.254329	-1.36913	4.11233	2.1371	-1.97523
SMF2FGGW_100385.1	scaffold001:1366412-1369742																						3	DUF676 DUF676 DUF676		9.61446	10.1052	1.05104	0.0497834	3.26521	3.33703	0.0718201
SMF2FGGW_100386.1	scaffold001:1371304-1374307																						2	IBR IBR		15.6338	15.1693	0.970289	-0.0301599	3.9666	3.92308	-0.043514
SMF2FGGW_100387.1	scaffold001:1377311-1378667																						1	Lactonase		0	3.21661				1.68554
SMF2FGGW_100388.1	scaffold001:1380449-1383526	sp|C7Z7C3|CHO2_NECH7	70	974	0	1424	975	Phosphatidylethanolamine N-methyltransferase OS=Nectria haematococca (strain 77-13-4 / FGSC 9596 / MPVI) GN=CHO2 PE=3 SV=1	K16369	CHO2; phosphatidylethanolamine N-methyltransferase [EC:2.1.1.17]													2	PEMT PEMT		99.6669	121.697	1.22104	0.199703	6.63904	6.92715	0.288107
SMF2FGGW_100389.1	scaffold001:1385160-1386205	sp|Q6MFP4|EIF3G_NEUCR	68	295	1e-107	389	297	Eukaryotic translation initiation factor 3 subunit G OS=Neurospora crassa (strain ATCC 24698 / 74-OR23-1A / CBS 708.71 / DSM 1257 / FGSC 987) GN=tif-35 PE=3 SV=2	K03248	EIF3G; translation initiation factor 3 subunit G													2	eIF3g RRM_1		107.187	103.54	0.965975	-0.0346218	6.74399	6.69404	-0.0499417
SMF2FGGW_100390.1	scaffold001:1386958-1387701																									35.6889	23.7364	0.665092	-0.407831	5.1574	4.56903	-0.588374
SMF2FGGW_100391.1	scaffold001:1390768-1394684																						3	RSN1_TM DUF221 DUF3779		14.0018	9.80655	0.700378	-0.356134	3.80754	3.29375	-0.513795
SMF2FGGW_100392.1	scaffold001:1395405-1395907																						1	DUF427		308.503	133.983	0.4343	-0.834017	8.26914	7.06591	-1.20323
SMF2FGGW_100393.1	scaffold001:1396206-1397775	sp|O14249|CLD1_SCHPO	37	423	3e-76	286	428	probable cardiolipin-specific deacylase, mitochondrial OS=Schizosaccharomyces pombe (strain ATCC 38366 / 972) GN=SPAC6G10.03c PE=2 SV=1	K13535	CLD1; cardiolipin-specific phospholipase [EC:3.1.1.-]	MER064211	69	439	0	652	440	family S33 unassigned peptidases (Gibberella zeae)	S33.UPW	S33				1	Abhydrolase_6		83.6948	88.4296	1.05657	0.0550291	6.38707	6.46646	0.0793914
SMF2FGGW_100394.1	scaffold001:1399978-1400950																									0	0
SMF2FGGW_100395.1	scaffold001:1403357-1404511																						1	adh_short		0	0
SMF2FGGW_100396.1	scaffold001:1405161-1406179																						1	Caleosin		420.312	66.2386	0.157594	-1.84773	8.71532	6.0496	-2.66572
SMF2FGGW_100397.1	scaffold001:1406902-1408207																						1	Spo7		5.37277	6.54878	1.21888	0.197935	2.42567	2.71123	0.28556
SMF2FGGW_100398.1	scaffold001:1408886-1409552																						1	Acetyltransf_3		44.961	0			5.4906
SMF2FGGW_100399.1	scaffold001:1410121-1411030																									1.84982	0			0.887385
SMF2FGGW_100400.1	scaffold001:1412162-1414058	sp|Q9P804|TRM1_SCHPO	36	592	3e-89	330	548	N(2),N(2)-dimethylguanosine tRNA methyltransferase OS=Schizosaccharomyces pombe (strain ATCC 38366 / 972) GN=trm1 PE=1 SV=1	K00555	TRMT1, trm1; tRNA (guanine26-N2/guanine27-N2)-dimethyltransferase [EC:2.1.1.215 2.1.1.216]													2	TRM TRM		7.05757	5.35476	0.758726	-0.276115	2.81917	2.42082	-0.39835
SMF2FGGW_100401.1	scaffold001:1418000-1418455																									0	0
SMF2FGGW_100402.1	scaffold001:1424675-1425884	sp|O94131|CREA_GIBFU	70	422	1e-154	544	420	DNA-binding protein creA OS=Gibberella fujikuroi GN=CREA PE=3 SV=1	K09467	MIG; zinc-finger protein CreA/MIG													2	zf-H2C2_2 zf-H2C2_2		412.087	584.617	1.41867	0.349723	8.68681	9.19135	0.504543
SMF2FGGW_100403.1	scaffold001:1434620-1435112	sp|P37479|YYCE_BACSU	41	130	1e-25	114	139	Uncharacterized protein yycE OS=Bacillus subtilis GN=yycE PE=1 SV=1															1	Glyoxalase_2		7.87412	0			2.97712
SMF2FGGW_100404.1	scaffold001:1435732-1437316																									0	0
SMF2FGGW_100405.1	scaffold001:1438006-1438892																						1	Alpha_kinase		7.30136	4.27119	0.584986	-0.536169	2.86817	2.09464	-0.773527
SMF2FGGW_100406.1	scaffold001:1445855-1447314																						2	BTB Bromodomain		15.6716	13.1262	0.837579	-0.177239	3.97008	3.71438	-0.255703
SMF2FGGW_100407.1	scaffold001:1447743-1448073																									0	0
SMF2FGGW_100408.1	scaffold001:1451206-1452085																									32.7916	50.8338	1.55021	0.438389	5.03525	5.66772	0.632462
SMF2FGGW_100409.1	scaffold001:1454101-1456618	sp|Q66H39|ABCF3_RAT	35	438	1e-63	244	709	ATP-binding cassette sub-family F member 3 OS=Rattus norvegicus GN=Abcf3 PE=2 SV=1															3	ABC_tran ABC_tran_2 ABC_tran		28.8771	11.0528	0.382753	-0.960369	4.85185	3.46634	-1.38551
SMF2FGGW_100410.1	scaffold001:1456721-1458236																						1	DAGK_cat		15.8523	5.48471	0.345988	-1.06135	3.98662	2.45542	-1.5312
SMF2FGGW_100411.1	scaffold001:1459112-1459980	sp|Q4HZ95|TIM21_GIBZE	58	231	2e-77	288	229	Mitochondrial import inner membrane translocase subunit TIM21 OS=Gibberella zeae (strain PH-1 / FGSC 9075 / NRRL 31084) GN=TIM21 PE=3 SV=1															1	TIM21		22.2829	27.6441	1.2406	0.215592	4.47787	4.7889	0.311035
SMF2FGGW_100412.1	scaffold001:1460403-1462088	sp|Q10367|YDBH_SCHPO	43	271	1e-49	197	486	Uncharacterized protein C22E12.17c OS=Schizosaccharomyces pombe (strain ATCC 38366 / 972) GN=SPAC22E12.17c PE=2 SV=1	K12493	ARFGAP2_3; ADP-ribosylation factor GTPase-activating protein 2/3													1	ArfGap		31.3943	36.0882	1.14951	0.13934	4.97243	5.17346	0.201025
SMF2FGGW_100413.1	scaffold001:1462606-1463977																						1	NMO		26.1943	47.8753	1.8277	0.603059	4.71118	5.58121	0.870029
SMF2FGGW_100414.1	scaffold001:1464888-1466599	sp|P29251|FOL1_PNECA	38	484	5e-90	332	740	Folic acid synthesis protein fol1 OS=Pneumocystis carinii GN=fol1 PE=1 SV=1	K13941	folKP; 2-amino-4-hydroxy-6-hydroxymethyldihydropteridine diphosphokinase / dihydropteroate synthase [EC:2.7.6.3 2.5.1.15]													2	HPPK Pterin_bind		9.96568	5.74061	0.576038	-0.551581	3.31697	2.5212	-0.795764
SMF2FGGW_100415.1	scaffold001:1472895-1474725																						1	NDT80_PhoG		0	0
SMF2FGGW_100416.1	scaffold001:1485038-1486594																									21.6291	7.03316	0.325171	-1.1234	4.4349	2.81417	-1.62073
SMF2FGGW_100417.1	scaffold001:1486806-1492351																						4	ABC_membrane ABC_tran ABC_membrane ABC_tran		0	0
SMF2FGGW_100418.1	scaffold001:1492994-1493554								K08762	DBI, ACBP; diazepam-binding inhibitor (GABA receptor modulator, acyl-CoA-binding protein)													1	ACBP		4302.89	971.389	0.225753	-1.48832	12.0711	9.92391	-2.14718
SMF2FGGW_100419.1	scaffold001:1494221-1495554	sp|Q7S9V9|END3_NEUCR	80	396	0	671	396	Actin cytoskeleton-regulatory complex protein end-3 OS=Neurospora crassa (strain ATCC 24698 / 74-OR23-1A / CBS 708.71 / DSM 1257 / FGSC 987) GN=end-3 PE=3 SV=2															2	efhand_3 End3		29.6826	31.0567	1.04629	0.0452527	4.89155	4.95683	0.0652871
SMF2FGGW_100420.1	scaffold001:1496435-1497334	sp|Q10132|IDI1_SCHPO	60	215	5e-79	293	227	Isopentenyl-diphosphate Delta-isomerase OS=Schizosaccharomyces pombe (strain ATCC 38366 / 972) GN=idi1 PE=2 SV=1	K01823	idi, IDI; isopentenyl-diphosphate delta-isomerase [EC:5.3.3.2]													1	NUDIX		181.769	486.098	2.67426	0.983672	7.50596	8.9251	1.41914
SMF2FGGW_100421.1	scaffold001:1501044-1501967	sp|O59806|YJV8_SCHPO	38	221	4e-40	164	247	Uncharacterized N-acetyltransferase C550.08 OS=Schizosaccharomyces pombe (strain ATCC 38366 / 972) GN=SPCC550.08 PE=2 SV=1															1	Acetyltransf_7		63.8374	147.846	2.31598	0.839828	5.99633	7.20795	1.21162
SMF2FGGW_100422.1	scaffold001:1502374-1503349	sp|Q92373|RFA2_SCHPO	36	232	2e-34	145	279	Replication factor A protein 2 OS=Schizosaccharomyces pombe (strain ATCC 38366 / 972) GN=ssb2 PE=1 SV=1	K10739	RFA2, RPA2; replication factor A2													2	tRNA_anti RPA_C		14.6639	12.0008	0.818391	-0.200415	3.8742	3.58506	-0.289138
SMF2FGGW_100423.1	scaffold001:1504365-1507683	sp|Q7SA85|LONP2_NEUCR	64	945	0	1221	937	Lon protease homolog 2, peroxisomal OS=Neurospora crassa (strain ATCC 24698 / 74-OR23-1A / CBS 708.71 / DSM 1257 / FGSC 987) GN=NCU08303 PE=3 SV=1	K01338	lon; ATP-dependent Lon protease [EC:3.4.21.53]	MER064709	89	264	1e-137	488	264	family S16 unassigned peptidases (Gibberella zeae)	S16.UPW	S16				3	LON AAA Lon_C		49.6257	163.943	3.30359	1.19501	5.63302	7.35705	1.72403
SMF2FGGW_100424.1	scaffold001:1520177-1522371																									5.7512	3.86508	0.672048	-0.397426	2.52386	1.9505	-0.573365
SMF2FGGW_100425.1	scaffold001:1523789-1526165	sp|P38920|MLH1_YEAST	42	793	1e-166	586	769	DNA mismatch repair protein MLH1 OS=Saccharomyces cerevisiae (strain ATCC 204508 / S288c) GN=MLH1 PE=1 SV=2	K08734	MLH1; DNA mismatch repair protein MLH1													2	HATPase_c_3 DNA_mis_repair		11.3117	9.28657	0.82097	-0.197266	3.49974	3.21515	-0.284598
SMF2FGGW_100426.1	scaffold001:1526346-1528431																									8.44886	2.52812	0.299226	-1.20656	3.07876	1.33806	-1.74069
SMF2FGGW_100427.1	scaffold001:1529138-1531522																									6.98613	2.48061	0.355076	-1.03542	2.80449	1.31069	-1.4938
SMF2FGGW_100428.1	scaffold001:1531764-1532694																						1	DUF202		14.4702	17.0364	1.17734	0.163267	3.85501	4.09055	0.235536
SMF2FGGW_100429.1	scaffold001:1533199-1535146																						1	ABC_tran		31	29.2119	0.942319	-0.0594112	4.9542	4.86848	-0.085712
SMF2FGGW_100430.1	scaffold001:1535711-1536249	sp|P38293|UMP1_YEAST	38	154	4e-20	97.1	148	Proteasome maturation factor UMP1 OS=Saccharomyces cerevisiae (strain ATCC 204508 / S288c) GN=UMP1 PE=1 SV=1	K11599	POMP, UMP1; proteasome maturation protein													1	UMP1		68.5655	19.863	0.289694	-1.23893	6.09941	4.31201	-1.7874
SMF2FGGW_100431.1	scaffold001:1536874-1538095																						1	Rad60-SLD_2		45.2217	110.646	2.44675	0.894754	5.49894	6.78981	1.29086
SMF2FGGW_100432.1	scaffold001:1541721-1544085	sp|Q54X82|AP1B_DICDI	52	575	1e-176	618	942	AP-1 complex subunit beta OS=Dictyostelium discoideum GN=ap1b1 PE=3 SV=1															1	Adaptin_N		19.0507	15.347	0.805587	-0.216181	4.25177	3.93988	-0.311887
SMF2FGGW_100433.1	scaffold001:1545639-1546330	sp|O94520|YQ13_SCHPO	44	132	2e-23	108	193	Uncharacterized membrane protein C1281.03c OS=Schizosaccharomyces pombe (strain ATCC 38366 / 972) GN=SPCC1281.03c PE=2 SV=1															1	DUF1077		24.7891	6.11916	0.246849	-1.39898	4.63163	2.61333	-2.0183
SMF2FGGW_100434.1	scaffold001:1546552-1548193																						1	MFS_1		0	0
SMF2FGGW_100435.1	scaffold001:1549761-1550950																						1	Syntaxin-18_N		17.7196	23.6326	1.3337	0.287959	4.14727	4.56271	0.415432
SMF2FGGW_100436.1	scaffold001:1552807-1554736	sp|O42652|AATC_SCHPO	52	403	1e-125	450	409	Aspartate aminotransferase, cytoplasmic OS=Schizosaccharomyces pombe (strain ATCC 38366 / 972) GN=aat2 PE=2 SV=1	K14454	GOT1; aspartate aminotransferase, cytoplasmic [EC:2.6.1.1]													1	Aminotran_1_2		171.335	396.173	2.31227	0.838232	7.42068	8.62999	1.20931
SMF2FGGW_100437.1	scaffold001:1557831-1559535																									1.44064	0			0.52671
SMF2FGGW_100438.1	scaffold001:1561599-1563453																									23.6126	1.2338	0.0522518	-2.95168	4.56149	0.303109	-4.25838
SMF2FGGW_100439.1	scaffold001:1565585-1565738																									0	0
SMF2FGGW_100440.1	scaffold001:1567088-1568226																						1	COPI_assoc		178.096	92.6209	0.520062	-0.653808	7.47651	6.53327	-0.943245
SMF2FGGW_100441.1	scaffold001:1568623-1568920																									103.891	0			6.69893
SMF2FGGW_100442.1	scaffold001:1570068-1571861	sp|P38707|SYNC_YEAST	50	570	1e-160	565	554	Asparaginyl-tRNA synthetase, cytoplasmic OS=Saccharomyces cerevisiae (strain ATCC 204508 / S288c) GN=DED81 PE=1 SV=1	K01893	NARS, asnS; asparaginyl-tRNA synthetase [EC:6.1.1.22]													2	tRNA_anti tRNA-synt_2		103.785	55.4788	0.534555	-0.626319	6.69745	5.79386	-0.903589
SMF2FGGW_100443.1	scaffold001:1572434-1574696	sp|Q4HZ68|DBP7_GIBZE	69	768	0	1045	744	ATP-dependent RNA helicase DBP7 OS=Gibberella zeae (strain PH-1 / FGSC 9075 / NRRL 31084) GN=DBP7 PE=3 SV=1	K14806	DDX31, DBP7; ATP-dependent RNA helicase DDX31/DBP7 [EC:3.6.4.13]													3	DEAD Helicase_C DUF4217		8.21377	13.1291	1.59843	0.469018	3.03804	3.7147	0.676652
SMF2FGGW_100444.1	scaffold001:1575224-1577485																									132.191	328.935	2.48833	0.911609	7.04648	8.36166	1.31518
SMF2FGGW_100445.1	scaffold001:1580451-1583994																						5	PPR_3 PPR PPR PPR_2 PPR_3		272.64	618.419	2.26826	0.819015	8.09085	9.27244	1.18159
SMF2FGGW_100446.1	scaffold001:1585242-1587047								K00938	E2.7.4.2, mvaK2; phosphomevalonate kinase [EC:2.7.4.2]													2	GHMP_kinases_N GHMP_kinases_C		8.33132	3.25879	0.391149	-0.938667	3.05855	1.70434	-1.35421
SMF2FGGW_100447.1	scaffold001:1588133-1588672																									5.73732	29.5839	5.1564	1.64024	2.52038	4.88674	2.36636
SMF2FGGW_100448.1	scaffold001:1590345-1592043								K00155	E1.2.1.-													1	Aldedh		45.4122	21.4594	0.472547	-0.749619	5.50501	4.42354	-1.08147
SMF2FGGW_100449.1	scaffold001:1592692-1593652	sp|Q4HZ47|ESF2_GIBZE	68	228	3e-89	328	321	Pre-rRNA-processing protein ESF2 OS=Gibberella zeae (strain PH-1 / FGSC 9075 / NRRL 31084) GN=ESF2 PE=3 SV=1	K14785	ESF2, ABT1; ESF2/ABP1 family protein													1	RRM_1		9.53293	12.8611	1.34912	0.299453	3.25292	3.68494	0.432022
SMF2FGGW_100450.1	scaffold001:1594086-1595761	sp|P38861|NMD3_YEAST	52	516	1e-151	536	518	60S ribosomal export protein NMD3 OS=Saccharomyces cerevisiae (strain ATCC 204508 / S288c) GN=NMD3 PE=1 SV=3	K07562	NMD3; nonsense-mediated mRNA decay protein 3													1	NMD3		44.2854	41.6165	0.939734	-0.0621597	5.46876	5.37908	-0.0896755
SMF2FGGW_100451.1	scaffold001:1595918-1597190																									3.97564	0			1.99119
SMF2FGGW_100452.1	scaffold001:1597432-1600768	sp|Q5BB57|RRF2M_EMENI	40	863	1e-164	578	921	Ribosome-releasing factor 2, mitochondrial OS=Emericella nidulans GN=mef2 PE=3 SV=1	K02355	fusA, GFM, EFG; elongation factor G													2	GTP_EFTU EFG_C		3.70623	0.720005	0.194269	-1.63851	1.88995	-0.473921	-2.36387
SMF2FGGW_100453.1	scaffold001:1603107-1604736																						1	SUN		25.0913	14.425	0.5749	-0.553555	4.64912	3.8505	-0.798616
SMF2FGGW_100454.1	scaffold001:1606127-1607983																									3.6232	2.10278	0.580365	-0.544099	1.85726	1.0723	-0.784967
SMF2FGGW_100455.1	scaffold001:1608528-1610414	sp|Q6L8K7|THIL_YARLI	55	391	1e-114	411	397	Acetyl-CoA acetyltransferase OS=Yarrowia lipolytica (strain CLIB 122 / E 150) GN=PAT1 PE=3 SV=1	K00626	E2.3.1.9, atoB; acetyl-CoA C-acetyltransferase [EC:2.3.1.9]													2	Thiolase_N Thiolase_C		19.1534	237.655	12.408	2.51834	4.25953	7.89272	3.6332
SMF2FGGW_100456.1	scaffold001:1610858-1611520	sp|P78717|UBC2_NECHA	98	151	3e-85	313	151	Ubiquitin-conjugating enzyme E2 2 OS=Nectria haematococca GN=UBC2 PE=3 SV=1	K10573	UBE2A, UBC2, RAD6A; ubiquitin-conjugating enzyme E2 A [EC:6.3.2.19]													1	UQ_con		167.548	192.831	1.1509	0.140547	7.38843	7.59119	0.202763
SMF2FGGW_100457.1	scaffold001:1613386-1616399	sp|Q86Z98|KINH_GIBMO	72	939	0	1346	931	Kinesin heavy chain OS=Gibberella moniliformis GN=KLP1 PE=3 SV=1															1	Kinesin		35.8361	28.6931	0.800676	-0.222299	5.16334	4.84263	-0.32071
SMF2FGGW_100458.1	scaffold001:1617328-1618445																									137.72	51.5541	0.37434	-0.982588	7.10559	5.68802	-1.41758
SMF2FGGW_100459.1	scaffold001:1619676-1620905	sp|Q4ICG8|LCMT1_GIBZE	53	377	1e-110	399	375	Leucine carboxyl methyltransferase 1 OS=Gibberella zeae (strain PH-1 / FGSC 9075 / NRRL 31084) GN=PPM1 PE=3 SV=1	K00599	E2.1.1.-													1	LCM		3.74041	3.76443	1.00642	0.00640249	1.9032	1.91243	0.00923501
SMF2FGGW_100460.1	scaffold001:1622539-1623646	sp|O14311|SPT3_SCHPO	46	295	8e-65	247	307	Protein spt3 OS=Schizosaccharomyces pombe (strain ATCC 38366 / 972) GN=spt3 PE=2 SV=2	K11313	SUPT3H, SPT3; transcription initiation protein SPT3													1	TFIID-18kDa		8.58905	2.92023	0.339995	-1.07883	3.1025	1.54608	-1.55642
SMF2FGGW_100461.1	scaffold001:1623945-1627699																						2	DUF2422 FUSC_2		2.7967	1.21211	0.433407	-0.836076	1.48373	0.277521	-1.2062
SMF2FGGW_100462.1	scaffold001:1628956-1629500	sp|Q4ICG5|AP2S_GIBZE	97	143	4e-78	289	143	AP-2 complex subunit sigma OS=Gibberella zeae (strain PH-1 / FGSC 9075 / NRRL 31084) GN=APS2 PE=3 SV=1	K11827	AP2S1; AP-2 complex subunit sigma-1													1	Clat_adaptor_s		9.73666	0			3.28343
SMF2FGGW_100463.1	scaffold001:1630272-1632380																									10.4141	13.4689	1.29333	0.257218	3.38047	3.75156	0.371094
SMF2FGGW_100464.1	scaffold001:1633531-1634581																						1	Ist1		71.2028	47.9624	0.673603	-0.395116	6.15386	5.58383	-0.57003
SMF2FGGW_100465.1	scaffold001:1636013-1639353	sp|A4RJH4|NM111_MAGO7	72	1013	0	1541	1029	Pro-apoptotic serine protease NMA111 OS=Magnaporthe oryzae (strain 70-15 / FGSC 8958) GN=NMA111 PE=3 SV=1			MER216819	76	330	1e-147	520	330	subfamily S1B non-peptidase homologues (Magnaporthe oryzae)	S01.UNB	S01B				3	Trypsin_2 PDZ_1 PDZ_1		9.40322	18.1252	1.92755	0.656249	3.23315	4.17993	0.94677
SMF2FGGW_100466.1	scaffold001:1641572-1642282																									0	0
SMF2FGGW_100467.1	scaffold001:1643063-1646029																						1	DnaJ		14.4647	22.9901	1.58939	0.463356	3.85446	4.52294	0.668476
SMF2FGGW_100468.1	scaffold001:1648065-1651868								K12605	CNOT2, NOT2; CCR4-NOT transcription complex subunit 2													2	NOT2_3_5 CUE		22.3511	23.9539	1.07171	0.0692564	4.48227	4.58219	0.0999147
SMF2FGGW_100469.1	scaffold001:1651987-1652092																									93.1199	0			6.54102
SMF2FGGW_100470.1	scaffold001:1653025-1654488	sp|Q9BRT8|CBWD1_HUMAN	43	367	4e-71	268	395	COBW domain-containing protein 1 OS=Homo sapiens GN=CBWD1 PE=1 SV=1	K12605	CNOT2, NOT2; CCR4-NOT transcription complex subunit 2													1	cobW		53.4878	27.0157	0.505082	-0.683034	5.74114	4.75573	-0.985412
SMF2FGGW_100471.1	scaffold001:1654985-1656681																						1	Mob1_phocein		2.84703	0			1.50946
SMF2FGGW_100472.1	scaffold001:1657625-1660009																						2	Zn_clus Fungal_trans_2		10.4518	3.01185	0.288166	-1.24422	3.38568	1.59065	-1.79503
SMF2FGGW_100473.1	scaffold001:1664405-1664528																									0	0
SMF2FGGW_100474.1	scaffold001:1666127-1666394																									0	0
SMF2FGGW_100475.1	scaffold001:1669441-1671418																						2	MOSC_N MOSC		10.9369	2.44489	0.223545	-1.49814	3.45113	1.28977	-2.16136
SMF2FGGW_100476.1	scaffold001:1671946-1675757	sp|P41003|SMC2_SCHPO	48	1177	0	1107	1172	Structural maintenance of chromosomes protein 2 OS=Schizosaccharomyces pombe (strain ATCC 38366 / 972) GN=cut14 PE=1 SV=2	K06674	SMC2; structural maintenance of chromosome 2													2	SMC_N SMC_hinge		11.4688	7.67642	0.669331	-0.401477	3.51964	2.94043	-0.579209
SMF2FGGW_100477.1	scaffold001:1676315-1680293																						1	INCENP_ARK-bind		5.36916	4.52753	0.843247	-0.170494	2.4247	2.17872	-0.245972
SMF2FGGW_100478.1	scaffold001:1681068-1683094	sp|Q4WRP2|MS116_ASPFU	46	504	1e-120	431	655	ATP-dependent RNA helicase mss116, mitochondrial OS=Neosartorya fumigata (strain ATCC MYA-4609 / Af293 / CBS 101355 / FGSC A1100) GN=mss116 PE=3 SV=1															2	DEAD Helicase_C		30.7964	20.3048	0.659324	-0.416542	4.94469	4.34375	-0.600941
SMF2FGGW_100479.1	scaffold001:1683768-1685016	sp|P39108|PEX7_YEAST	38	393	3e-70	266	375	Peroxisomal targeting signal 2 receptor OS=Saccharomyces cerevisiae (strain ATCC 204508 / S288c) GN=PEX7 PE=1 SV=1	K13341	PEX7, PTS2R; peroxin-7	MER152960	35	256	4e-38	157	238	family S9 non-peptidase homologues (Scheffersomyces stipitis)	S09.UNW	S09X				4	WD40 WD40 WD40 WD40		4.77851	3.62562	0.758734	-0.276103	2.25656	1.85823	-0.398333
SMF2FGGW_100480.1	scaffold001:1685968-1687266																						2	2OG-FeII_Oxy_2 zf-GRF		0	0
SMF2FGGW_100481.1	scaffold001:1687669-1688479	sp|Q6BII9|RIB7_DEBHA	42	260	5e-43	174	247	5-amino-6-(5-phosphoribosylamino)uracil reductase OS=Debaryomyces hansenii (strain ATCC 36239 / CBS 767 / JCM 1990 / NBRC 0083 / IGC 2968) GN=RIB7 PE=3 SV=1	K14654	RIB7, arfC; 2,5-diamino-6-(ribosylamino)-4(3H)-pyrimidinone 5'-phosphate reductase [EC:1.1.1.302]													1	RibD_C		4.42538	0			2.1458
SMF2FGGW_100482.1	scaffold001:1689229-1690183	sp|O60116|RBSK_SCHPO	38	320	2e-42	172	318	Putative ribokinase OS=Schizosaccharomyces pombe (strain ATCC 38366 / 972) GN=SPBC16G5.02c PE=2 SV=1	K00852	rbsK, RBKS; ribokinase [EC:2.7.1.15]													1	PfkB		5.66177	7.83332	1.38355	0.324649	2.50125	2.96962	0.468371
SMF2FGGW_100483.1	scaffold001:1690401-1692364																									0	0
SMF2FGGW_100484.1	scaffold001:1693338-1694707																						1	UQ_con		20.3212	25.8862	1.27385	0.242045	4.34491	4.69411	0.349198
SMF2FGGW_100485.1	scaffold001:1695327-1696201	sp|O94389|CC124_SCHPO	42	120	9e-20	97.1	207	Coiled-coil domain-containing protein 124 homolog OS=Schizosaccharomyces pombe (strain ATCC 38366 / 972) GN=SPBC29A10.12 PE=2 SV=1															1	DUF1014		111.834	191.267	1.71028	0.536655	6.80522	7.57944	0.774229
SMF2FGGW_100486.1	scaffold001:1713160-1715189																						1	MFS_1		7.91808	5.63291	0.711398	-0.340522	2.98515	2.49388	-0.49127
SMF2FGGW_100487.1	scaffold001:1719901-1723238	sp|P49413|UAY_EMENI	49	768	0	691	1060	Positive regulator of purine utilization OS=Emericella nidulans GN=uaY PE=4 SV=2															2	Zn_clus Fungal_trans		2.71141	3.75758	1.38584	0.326305	1.43904	1.9098	0.470761
SMF2FGGW_100488.1	scaffold001:1724103-1724844																									13.0366	5.81738	0.446234	-0.806907	3.7045	2.54037	-1.16413
SMF2FGGW_100489.1	scaffold001:1726659-1729062																									28.2057	9.78954	0.347077	-1.05821	4.81791	3.29124	-1.52667
SMF2FGGW_100490.1	scaffold001:1729062-1729353																									106.159	38.1737	0.35959	-1.02279	6.73008	5.25451	-1.47558
SMF2FGGW_100491.1	scaffold001:1735432-1735970																						1	Cupin_2		13.035	0			3.70432
SMF2FGGW_100492.1	scaffold001:1736497-1737655																						1	DAO		4.62501	9.63721	2.08372	0.734152	2.20946	3.26862	1.05916
SMF2FGGW_100493.1	scaffold001:1738617-1739808																									862.723	1739.52	2.01631	0.701269	9.75275	10.7645	1.01172
SMF2FGGW_100494.1	scaffold001:1741752-1743887																						1	DUF2415		35.0291	36.3021	1.03634	0.035696	5.13048	5.18198	0.0514991
SMF2FGGW_100495.1	scaffold001:1746185-1748377	sp|Q5B0C0|HSP7M_EMENI	83	618	0	1068	666	Heat shock 70 kDa protein OS=Emericella nidulans GN=AN6010 PE=1 SV=1	K04043	dnaK; molecular chaperone DnaK													1	HSP70		674.037	567.328	0.841687	-0.172348	9.39668	9.14804	-0.248645
SMF2FGGW_100496.1	scaffold001:1749838-1751872								K03107	SRP68; signal recognition particle subunit SRP68																64.3878	108.559	1.68602	0.522369	6.00872	6.76234	0.75362
SMF2FGGW_100497.1	scaffold001:1756188-1759904																						2	SNF2_N Helicase_C		795.825	1951.56	2.45225	0.897005	9.63631	10.9304	1.2941
SMF2FGGW_100498.1	scaffold001:1760667-1763653	sp|Q9Y705|ALP4_SCHPO	40	776	1e-159	563	784	Spindle pole body component alp4 OS=Schizosaccharomyces pombe (strain ATCC 38366 / 972) GN=alp4 PE=1 SV=1	K16569	TUBGCP2, GCP2; gamma-tubulin complex component 2	MER264829	39	106	4e-15	82.4	220	chymotrypsin B {{Gadus}-type} (Takifugu rubripes)	S01.437	S01A				1	Spc97_Spc98		4.13999	3.18255	0.768734	-0.263011	2.04963	1.67018	-0.379444
SMF2FGGW_100499.1	scaffold001:1764419-1765440	sp|P32379|PSA5_YEAST	72	244	9e-99	359	260	Proteasome component PUP2 OS=Saccharomyces cerevisiae (strain ATCC 204508 / S288c) GN=PUP2 PE=1 SV=2	K02729	PSMA5; 20S proteasome subunit alpha 5 [EC:3.4.25.1]	MER033151	91	214	1e-114	409	214	proteasome subunit alpha 5 (Magnaporthe grisea)	T01.975	T01A				2	Proteasome_A_N Proteasome		83.1402	45.0535	0.541898	-0.612678	6.37747	5.49357	-0.883907
SMF2FGGW_100500.1	scaffold001:1766100-1769285																						2	Zn_clus Fungal_trans_2		1.82911	1.58875	0.868592	-0.140882	0.871142	0.667892	-0.20325
SMF2FGGW_100501.1	scaffold001:1776704-1777841																									47.2782	77.6153	1.64167	0.495715	5.5631	6.27827	0.715166
SMF2FGGW_100502.1	scaffold001:1779163-1781581																						1	Fungal_trans		1.96373	0.915722	0.466318	-0.762889	0.973597	-0.127018	-1.10061
SMF2FGGW_100503.1	scaffold001:1783269-1784793																									0	0
SMF2FGGW_100504.1	scaffold001:1785073-1786433										MER213648	35	268	2e-50	198	265	family S33 non-peptidase homologues (Chaetomium globosum)	S33.UNW	S33				1	Abhydrolase_6		0	0
SMF2FGGW_100505.1	scaffold001:1787314-1788623																									0	0
SMF2FGGW_100506.1	scaffold001:1790393-1791868																									0	0
SMF2FGGW_100507.1	scaffold001:1792166-1792918	sp|P36218|XYN1_TRIRE	96	229	1e-125	447	229	Endo-1,4-beta-xylanase 1 OS=Trichoderma reesei GN=xyn1 PE=1 SV=1												GH11			1	Glyco_hydro_11		0	24.1426				4.59351
SMF2FGGW_100508.1	scaffold001:1796295-1796436																									0	0
SMF2FGGW_100509.1	scaffold001:1797399-1798775	sp|A1D145|PGLR_NEOFI	68	382	1e-135	481	378	Probable endopolygalacturonase NFIA_008150 OS=Neosartorya fischeri (strain ATCC 1020 / DSM 3700 / FGSC A1164 / NRRL 181) GN=NFIA_008150 PE=3 SV=1	K01184	E3.2.1.15; polygalacturonase [EC:3.2.1.15]										GH28			1	Glyco_hydro_28		0	0
SMF2FGGW_100510.1	scaffold001:1802039-1802703																			GH23			1	Lysozyme_like		0	0
SMF2FGGW_100511.1	scaffold001:1804332-1806390	sp|A1CPX0|QUTD_ASPCL	40	534	1e-103	377	540	Probable quinate permease OS=Aspergillus clavatus (strain ATCC 1007 / CBS 513.65 / DSM 816 / NCTC 3887 / NRRL 1) GN=qutD PE=3 SV=1															1	Sugar_tr		0	0
SMF2FGGW_100512.1	scaffold001:1807721-1807817																									0	0
SMF2FGGW_100513.1	scaffold001:1807881-1808448																									0	0
SMF2FGGW_100514.1	scaffold001:1809733-1810521	sp|P22143|CYAH_MYRVE	47	244	7e-65	246	244	Cyanamide hydratase OS=Myrothecium verrucaria GN=CAH PE=1 SV=1	K06035	E4.2.1.69; cyanamide hydratase [EC:4.2.1.69]													1	HD		14.7921	4.37475	0.295749	-1.21824	3.88675	2.1292	-1.75755
SMF2FGGW_100515.1	scaffold001:1810856-1812006	sp|Q45072|TFTE_BURCE	45	329	2e-80	299	352	Maleylacetate reductase OS=Burkholderia cepacia GN=tftE PE=3 SV=1															1	Fe-ADH		7.40839	0			2.88916
SMF2FGGW_100516.1	scaffold001:1815199-1816680	sp|Q39287|FAD6E_BRAJU	38	365	1e-70	266	384	Omega-6 fatty acid desaturase, endoplasmic reticulum OS=Brassica juncea PE=2 SV=1	K10256	FAD2; omega-6 fatty acid desaturase (delta-12 desaturase) [EC:1.14.19.-]													2	DUF3474 FA_desaturase		15.0365	0			3.9104
SMF2FGGW_100517.1	scaffold001:1817670-1817811																									0	0
SMF2FGGW_100518.1	scaffold001:1817884-1818031																									0	0
SMF2FGGW_100519.1	scaffold001:1818730-1821760																									0	0
SMF2FGGW_100520.1	scaffold001:1823353-1824820																						1	Lipase_3		0	0
SMF2FGGW_100521.1	scaffold001:1825215-1826382																						1	zf-CCCH		4.08239	0			2.02941
SMF2FGGW_100522.1	scaffold001:1826858-1831736																						2	PGAP1 WD40		0.892083	0			-0.16475
SMF2FGGW_100523.1	scaffold001:1835278-1837306																						1	AMP-binding		18.0587	10.3098	0.570905	-0.560537	4.17462	3.36594	-0.808678
SMF2FGGW_100524.1	scaffold001:1839931-1840728																									0	0
SMF2FGGW_100525.1	scaffold001:1841434-1843520								K12613	DCP2; mRNA-decapping enzyme subunit 2 [EC:3.6.1.62]													2	DCP2 NUDIX		10.5064	11.2628	1.07199	0.0695173	3.3932	3.49349	0.100297
SMF2FGGW_100526.1	scaffold001:1844830-1845818																						1	DUF4112		132.722	91.1216	0.68656	-0.376059	7.05226	6.50972	-0.542543
SMF2FGGW_100527.1	scaffold001:1847749-1849197	sp|Q9C167|RIR2_NEUCR	78	399	0	646	410	Ribonucleoside-diphosphate reductase small chain OS=Neurospora crassa (strain ATCC 24698 / 74-OR23-1A / CBS 708.71 / DSM 1257 / FGSC 987) GN=rnr-2 PE=3 SV=2	K10808	RRM2; ribonucleoside-diphosphate reductase subunit M2 [EC:1.17.4.1]													1	Ribonuc_red_sm		93.4147	24.0994	0.257983	-1.35486	6.54558	4.59093	-1.95465
SMF2FGGW_100528.1	scaffold001:1849829-1853167																						6	Ank_2 Ank_2 Ank_2 Ank Ank_2 SRP9-21		5.77594	3.47122	0.600979	-0.509196	2.53006	1.79544	-0.734613
SMF2FGGW_100529.1	scaffold001:1858148-1859167																									0	0
SMF2FGGW_100530.1	scaffold001:1859183-1859402										MER224763	47	57	7e-08	54.3	410	family S8 non-peptidase homologues (Aspergillus niger)	S08.UNW	S08X							0	0
SMF2FGGW_100531.1	scaffold001:1860051-1863359								K14962	WDR82, SWD2, CPS35; COMPASS component SWD2													2	WD40 WD40		6.70563	1.47847	0.220482	-1.51194	2.74537	0.564105	-2.18127
SMF2FGGW_100532.1	scaffold001:1865779-1867873										MER228684	63	377	1e-140	498	374	family S9 unassigned peptidases (Aspergillus fumigatus)	S09.UPW	S09X				1	COesterase		0	4.43369				2.14851
SMF2FGGW_100533.1	scaffold001:1869623-1870727	sp|P32332|OAC1_YEAST	50	287	8e-78	290	324	Mitochondrial oxaloacetate transport protein OS=Saccharomyces cerevisiae (strain ATCC 204508 / S288c) GN=OAC1 PE=1 SV=1	K15117	SLC25A34_35, OAC1; solute carrier family 25, member 34/35													3	Mito_carr Mito_carr Mito_carr		9.47468	49.2594	5.19906	1.64848	3.24408	5.62233	2.37825
SMF2FGGW_100534.1	scaffold001:1871196-1872439								K14169	CTU2, NCS2; cytoplasmic tRNA 2-thiolation protein 2													1	DUF2392		3.39006	2.50466	0.738825	-0.302697	1.76131	1.32461	-0.436696
SMF2FGGW_100535.1	scaffold001:1874637-1875944																						2	PH PH		9.6116	9.98242	1.03858	0.0378554	3.26478	3.31939	0.054613
SMF2FGGW_100536.1	scaffold001:1877304-1878723																									2.52752	4.45896	1.76416	0.567676	1.33772	2.15671	0.818985
SMF2FGGW_100537.1	scaffold001:1880969-1882696	sp|Q01085|TIAR_HUMAN	35	323	2e-50	200	375	Nucleolysin TIAR OS=Homo sapiens GN=TIAL1 PE=1 SV=1	K13201	TIA1, TIAL1; nucleolysin TIA-1/TIAR													3	RRM_1 RRM_1 RRM_1		12.5955	7.68215	0.609912	-0.494436	3.65484	2.94151	-0.713326
SMF2FGGW_100538.1	scaffold001:1884848-1889005								K08825	DYRK; dual-specificity tyrosine-(Y)-phosphorylation regulated kinase [EC:2.7.12.1]													1	Pkinase		10.8554	9.34147	0.860537	-0.150198	3.44034	3.22365	-0.216691
SMF2FGGW_100539.1	scaffold001:1890595-1891841																									7.23354	3.86785	0.534711	-0.626031	2.8547	1.95153	-0.90317
SMF2FGGW_100540.1	scaffold001:1892391-1894668																						1	PPR_2		5.61136	3.20766	0.571637	-0.55925	2.48835	1.68152	-0.806829
SMF2FGGW_100541.1	scaffold001:1895361-1900051	sp|P28040|DPOA_SCHPO	42	1412	0	1084	1405	DNA polymerase alpha catalytic subunit OS=Schizosaccharomyces pombe (strain ATCC 38366 / 972) GN=pol1 PE=1 SV=1	K02320	POLA1; DNA polymerase alpha subunit A [EC:2.7.7.7]													4	DNA_pol_alpha_N DNA_pol_B_exo1 DNA_pol_B zf-DNA_Pol		7.43271	3.40035	0.457485	-0.782011	2.89389	1.76568	-1.12821
SMF2FGGW_100542.1	scaffold001:1901896-1906989								K03260	EIF4G; translation initiation factor 4G													2	eIF_4G1 MIF4G		14.2776	36.4324	2.55172	0.93677	3.83568	5.18715	1.35147
SMF2FGGW_100543.1	scaffold001:1910381-1914929	sp|O60306|AQR_HUMAN	40	1344	0	965	1485	Intron-binding protein aquarius OS=Homo sapiens GN=AQR PE=1 SV=4	K12874	AQR; intron-binding protein aquarius													2	AAA_11 AAA_12		11.16	7.24081	0.648818	-0.432606	3.48027	2.85615	-0.624114
SMF2FGGW_100544.1	scaffold001:1915555-1918254								K12878	THOC1; THO complex subunit 1													2	efThoc1 Guanylate_kin		9.0462	8.38871	0.927319	-0.0754577	3.17731	3.06845	-0.108863
SMF2FGGW_100545.1	scaffold001:1918801-1920138	sp|P38431|IF5_YEAST	41	413	1e-83	310	405	Eukaryotic translation initiation factor 5 OS=Saccharomyces cerevisiae (strain ATCC 204508 / S288c) GN=TIF5 PE=1 SV=1	K03262	EIF5; translation initiation factor 5													2	eIF-5_eIF-2B W2		83.8106	298.009	3.55574	1.26856	6.38906	8.21921	1.83015
SMF2FGGW_100546.1	scaffold001:1922091-1923931																						1	p450		5.3408	6.06952	1.13644	0.127905	2.41706	2.60158	0.184527
SMF2FGGW_100547.1	scaffold001:1926689-1930257																									17.2053	12.4053	0.721016	-0.327091	4.10478	3.63288	-0.471896
SMF2FGGW_100548.1	scaffold001:1931510-1932508	sp|C9SV08|IF6_VERA1	93	246	1e-133	473	246	Eukaryotic translation initiation factor 6 OS=Verticillium albo-atrum (strain VaMs.102) GN=TIF6 PE=3 SV=2	K03264	EIF6; translation initiation factor 6													1	eIF-6		32.6658	21.8831	0.669909	-0.400612	5.02971	4.45175	-0.577964
SMF2FGGW_100549.1	scaffold001:1933287-1934233																						1	Methyltransf_18		22.412	6.5773	0.293472	-1.22597	4.4862	2.7175	-1.7687
SMF2FGGW_100550.1	scaffold001:1934843-1937195	sp|Q9UT08|2AAA_SCHPO	55	600	0	660	590	Protein phosphatase PP2A regulatory subunit A OS=Schizosaccharomyces pombe (strain ATCC 38366 / 972) GN=paa1 PE=2 SV=1	K03456	PPP2R1; protein phosphatase 2 (formerly 2A), regulatory subunit A													2	DUF2435 HEAT_2		57.0126	38.4189	0.673867	-0.394722	5.83321	5.26374	-0.569465
SMF2FGGW_100551.1	scaffold001:1938693-1940700	sp|O13432|SYFB_CANAL	55	604	0	695	592	Phenylalanyl-tRNA synthetase beta chain OS=Candida albicans GN=FRS1 PE=2 SV=3	K01890	FARSB, pheT; phenylalanyl-tRNA synthetase beta chain [EC:6.1.1.20]													2	B3_4 B5		40.1346	28.6548	0.713967	-0.336917	5.32677	4.8407	-0.48607
SMF2FGGW_100552.1	scaffold001:1941647-1944089	sp|P47147|YMR1_YEAST	35	612	1e-100	365	688	Phosphoinositide 3-phosphatase OS=Saccharomyces cerevisiae (strain ATCC 204508 / S288c) GN=YMR1 PE=1 SV=1															2	Myotub-related Y_phosphatase_m		14.7035	15.5984	1.06086	0.0590805	3.87809	3.96333	0.0852384
SMF2FGGW_100553.1	scaffold001:1945250-1946374	sp|O60128|RS3_SCHPO	78	220	8e-99	360	249	40S ribosomal protein S3 OS=Schizosaccharomyces pombe (strain ATCC 38366 / 972) GN=rps3 PE=1 SV=1	K02985	RP-S3e, RPS3; small subunit ribosomal protein S3e													2	KH_2 Ribosomal_S3_C		169.395	332.68	1.96393	0.674946	7.40425	8.37799	0.973744
SMF2FGGW_100554.1	scaffold001:1947718-1949442	sp|Q5R7Q3|NIPA2_PONAB	44	289	1e-69	264	360	Magnesium transporter NIPA2 OS=Pongo abelii GN=NIPA2 PE=2 SV=1															1	Mg_trans_NIPA		47.9898	126.21	2.62993	0.966955	5.58466	6.97968	1.39503
SMF2FGGW_100555.1	scaffold001:1953248-1955822																						1	DUF2420		29.0471	47.3978	1.63176	0.489656	4.86032	5.56675	0.706426
SMF2FGGW_100556.1	scaffold001:1956760-1958532	sp|Q5RA77|COPD_PONAB	35	519	2e-93	343	511	Coatomer subunit delta OS=Pongo abelii GN=ARCN1 PE=2 SV=1															2	Clat_adaptor_s Adap_comp_sub		80.3058	55.1558	0.686822	-0.375679	6.32743	5.78544	-0.541992
SMF2FGGW_100557.1	scaffold001:1958915-1960148																						1	FAD_binding_3		0	0
SMF2FGGW_100558.1	scaffold001:1960882-1961595	sp|P16966|TTR_PSESZ	36	106	4e-11	68.2	177	Acetyltransferase OS=Pseudomonas syringae pv. tabaci GN=ttr PE=1 SV=1															1	Acetyltransf_1		38.3519	31.7565	0.828029	-0.188706	5.26123	4.98898	-0.272246
SMF2FGGW_100559.1	scaffold001:1962745-1964150																									149.918	186.596	1.24465	0.218859	7.22803	7.54377	0.315744
SMF2FGGW_100560.1	scaffold001:1964909-1965913	sp|Q9HFJ5|APTH1_NEUCR	57	235	2e-75	281	245	Acyl-protein thioesterase 1 OS=Neurospora crassa (strain ATCC 24698 / 74-OR23-1A / CBS 708.71 / DSM 1257 / FGSC 987) GN=B2J23.070 PE=3 SV=2			MER209890	50	112	9e-30	128	112	family S9 unassigned peptidases (Pyrenophora tritici)	S09.UPW	S09X				1	Abhydrolase_2		46.1533	45.8888	0.994269	-0.00574848	5.52836	5.52007	-0.00829172
SMF2FGGW_100561.1	scaffold001:1967614-1968896	sp|P29061|CHIB_TOBAC	37	290	1e-35	151	294	Basic endochitinase OS=Nicotiana tabacum PE=2 SV=1	K01183	E3.2.1.14; chitinase [EC:3.2.1.14]										GH18			1	Glyco_hydro_18		0	0
SMF2FGGW_100562.1	scaffold001:1969819-1970864	sp|P67773|Y3657_MYCBO	35	180	1e-23	110	291	Uncharacterized protein Mb3657 OS=Mycobacterium bovis GN=Mb3657 PE=3 SV=1															1	PhyH		39.1557	10.4653	0.267274	-1.31948	5.29115	3.38754	-1.90361
SMF2FGGW_100563.1	scaffold001:1971913-1976854																									8.84628	9.77083	1.10451	0.0994039	3.14507	3.28848	0.14341
SMF2FGGW_100564.1	scaffold001:1977676-1980723																						1	TauD		140.973	225.53	1.59981	0.469883	7.13928	7.81718	0.6779
SMF2FGGW_100565.1	scaffold001:1981888-1983385																									164.626	289.139	1.75634	0.56323	7.36305	8.17562	0.812571
SMF2FGGW_100566.1	scaffold001:1985078-1986185																									2.3325	0			1.22188
SMF2FGGW_100567.1	scaffold001:1986309-1986456																									0	0
SMF2FGGW_100568.1	scaffold001:1987427-1988304	sp|Q00278|NOR1_ASPPA	37	243	7e-39	160	271	Aflatoxin biosynthesis ketoreductase nor-1 OS=Aspergillus parasiticus GN=nor-1 PE=3 SV=1															1	adh_short		0	0
SMF2FGGW_100569.1	scaffold001:1988431-1989469																						1	Methyltransf_23		0	0
SMF2FGGW_100570.1	scaffold001:1990054-1991574																						1	Aminotran_1_2		0	0
SMF2FGGW_100571.1	scaffold001:1991638-1993413								K00517	E1.14.-.-													1	p450		0	0
SMF2FGGW_100572.1	scaffold001:1993774-2000566								K01932	E6.3.2.-												NRPS	8	AMP-binding PP-binding Condensation AMP-binding PP-binding Condensation HxxPF_rpt PP-binding		0	0
SMF2FGGW_100573.1	scaffold001:2000952-2001829																									0	0
SMF2FGGW_100574.1	scaffold001:2001930-2004408	sp|E9CV02|DPEP2_COCPS	42	384	2e-78	294	461	Putative dipeptidase CPSG_01350 OS=Coccidioides posadasii (strain RMSCC 757 / Silveira) GN=CPSG_01350 PE=3 SV=1	K01273	E3.4.13.19, DPEP1; membrane dipeptidase [EC:3.4.13.19]	MER093414	51	372	1e-102	370	343	family M19 unassigned peptidases (Neosartorya fischeri)	M19.UPW	M19				3	GST_C Peptidase_M19 Peptidase_M19		0	0
SMF2FGGW_100575.1	scaffold001:2004924-2005955																									6.71514	0			2.74742
SMF2FGGW_100576.1	scaffold001:2007185-2011147																						2	Zn_clus p450		3.39403	0			1.763
SMF2FGGW_100577.1	scaffold001:2012620-2016989								K05658	ABCB1; ATP-binding cassette, subfamily B (MDR/TAP), member 1													4	ABC_membrane ABC_tran ABC_membrane ABC_tran		0	0
SMF2FGGW_100578.1	scaffold001:2017438-2018767																						1	Methyltransf_2		17.5017	1.27299	0.0727352	-2.62093	4.12942	0.348221	-3.7812
SMF2FGGW_100579.1	scaffold001:2019223-2020927																						1	p450		0	0
SMF2FGGW_100580.1	scaffold001:2021846-2023079																						1	Pyr_redox_2		162.675	10.5795	0.0650346	-2.73283	7.34585	3.4032	-3.94265
SMF2FGGW_100581.1	scaffold001:2024127-2026063																									2.5677	0			1.36048
SMF2FGGW_100582.1	scaffold001:2026982-2032257																						4	ABC_membrane ABC_tran ABC_membrane ABC_tran		9.26413	27.5181	2.97039	1.08869	3.21166	4.78231	1.57065
SMF2FGGW_100583.1	scaffold001:2034315-2035567																									0	0
SMF2FGGW_100584.1	scaffold001:2036342-2036953																									0	0
SMF2FGGW_100585.1	scaffold001:2038057-2039353																						1	DUF3328		0	5.22576				2.38564
SMF2FGGW_100586.1	scaffold001:2039525-2040918																						1	Semialdhyde_dh		118.387	180.959	1.52854	0.424313	6.88737	7.49952	0.612152
SMF2FGGW_100587.1	scaffold001:2041930-2042074																									0	0
SMF2FGGW_100588.1	scaffold001:2042295-2043177																									0	0
SMF2FGGW_100589.1	scaffold001:2043809-2045660																									0	10.456				3.38626
SMF2FGGW_100590.1	scaffold001:2047741-2048086																									0	14.2142				3.82926
SMF2FGGW_100591.1	scaffold001:2048409-2049931																						2	FMN_dh FMN_dh		0	0
SMF2FGGW_100592.1	scaffold001:2051439-2051812																						1	zf-RING_2		419.02	71.8584	0.171492	-1.76322	8.71088	6.16708	-2.54379
SMF2FGGW_100593.1	scaffold001:2054367-2055475																						1	adh_short		1.61745	0			0.693721
SMF2FGGW_100594.1	scaffold001:2055740-2057668																						2	Zn_clus Fungal_trans_2		6.46178	2.01328	0.311567	-1.16614	2.69193	1.00955	-1.68238
SMF2FGGW_100595.1	scaffold001:2058632-2058752																									0	0
SMF2FGGW_100596.1	scaffold001:2059239-2063518																						3	Cu-oxidase_3 Cu-oxidase Cu-oxidase_2		8.89328	1.71763	0.193138	-1.64435	3.15272	0.780419	-2.3723
SMF2FGGW_100597.1	scaffold001:2064572-2065538																									6.79203	8.10222	1.1929	0.176388	2.76384	3.01832	0.254474
SMF2FGGW_100598.1	scaffold001:2066386-2067616																									2.45731	0			1.29708
SMF2FGGW_100599.1	scaffold001:2067776-2068697																									2.33902	0			1.2259
SMF2FGGW_100600.1	scaffold001:2069738-2070587																						1	Lipase_GDSL_2		0	0
SMF2FGGW_100601.1	scaffold001:2072092-2073775	sp|Q9Y757|CP52L_DEBHN	41	508	2e-97	356	519	Cytochrome P450 52A12 OS=Debaryomyces hansenii GN=CYP52A12 PE=2 SV=2	K00495	E1.14.14.-													1	p450		12.3423	39.2843	3.1829	1.15779	3.62554	5.29588	1.67034
SMF2FGGW_100602.1	scaffold001:2074571-2074741																									0	0
SMF2FGGW_100603.1	scaffold001:2076119-2077319	sp|P11838|CARP_CRYPA	50	388	8e-88	324	419	Endothiapepsin OS=Cryphonectria parasitica GN=EAPA PE=1 SV=2	K06004	E3.4.23.18; aspergillopepsin I [EC:3.4.23.18]	MER020007	57	325	2e-92	338	324	endothiapepsin (Fusarium venenatum)	A01.017	A01A				1	Asp		0	0
SMF2FGGW_100604.1	scaffold001:2077536-2081010																						1	AAA		20.6356	8.8031	0.426598	-0.851915	4.36706	3.13801	-1.22905
SMF2FGGW_100605.1	scaffold001:2081621-2083902																									10.1402	7.93563	0.782591	-0.245148	3.34201	2.98834	-0.353669
SMF2FGGW_100606.1	scaffold001:2085007-2087098																									128.385	252.185	1.96429	0.675125	7.00433	7.97834	0.974006
SMF2FGGW_100607.1	scaffold001:2088446-2091128																									5307.88	777.249	0.146433	-1.92119	12.3739	9.60223	-2.77169
SMF2FGGW_100608.1	scaffold001:2094613-2097124																									1.82816	0			0.870392
SMF2FGGW_100609.1	scaffold001:2098062-2099046																									11.0087	0			3.46057
SMF2FGGW_100610.1	scaffold001:2099576-2100185																						1	Polyketide_cyc2		36.9451	5.14825	0.139349	-1.97078	5.20731	2.36408	-2.84323
SMF2FGGW_100611.1	scaffold001:2101105-2103003																						2	Zn_clus Fungal_trans		1.96031	0			0.971082
SMF2FGGW_100612.1	scaffold001:2103368-2104031								K00799	GST, gst; glutathione S-transferase [EC:2.5.1.18]													2	GST_N_3 GST_C		0	0
SMF2FGGW_100613.1	scaffold001:2104900-2105705																						1	adh_short		0	0
SMF2FGGW_100614.1	scaffold001:2106023-2106161																									0	0
SMF2FGGW_100615.1	scaffold001:2107877-2108750																									0	0
SMF2FGGW_100616.1	scaffold001:2110123-2110285																									0	0
SMF2FGGW_100617.1	scaffold001:2110487-2113128								K03351	APC4; anaphase-promoting complex subunit 4													1	Apc4		1.76825	0.893165	0.505112	-0.682971	0.822322	-0.163001	-0.985324
SMF2FGGW_100618.1	scaffold001:2113446-2114485	sp|O74544|GTR2_SCHPO	51	319	6e-86	317	314	GTP-binding protein gtr2 OS=Schizosaccharomyces pombe (strain ATCC 38366 / 972) GN=gtr2 PE=2 SV=1	K16186	RRAGC_D; Ras-related GTP-binding protein C/D													1	Gtr1_RagA		0	0
SMF2FGGW_100619.1	scaffold001:2115177-2116073																						1	Cupin_2		0	0
SMF2FGGW_100620.1	scaffold001:2116197-2117290																						1	adh_short		4.32368	0			2.11226
SMF2FGGW_100621.1	scaffold001:2118623-2120483																						2	FAD_binding_4 BBE		0	0
SMF2FGGW_100622.1	scaffold001:2120883-2123109																						1	p450		0	0
SMF2FGGW_100623.1	scaffold001:2123757-2125142	sp|Q09851|YAEB_SCHPO	41	226	1e-40	167	296	Uncharacterized oxidoreductase C23D3.11 OS=Schizosaccharomyces pombe (strain ATCC 38366 / 972) GN=SPAC23D3.11 PE=2 SV=2	K06123	AYR1; 1-acylglycerone phosphate reductase [EC:1.1.1.101]													1	adh_short		0	0
SMF2FGGW_100624.1	scaffold001:2125579-2127785																						2	adh_short Cupin_2		0	0
SMF2FGGW_100625.1	scaffold001:2129421-2137035																					PKS	7	ketoacyl-synt Ketoacyl-synt_C Ketoacyl-synt_C Acyl_transf_1 ADH_N ADH_zinc_N KR		0	0
SMF2FGGW_100626.1	scaffold001:2146992-2147488																									0	45.0936				5.49485
SMF2FGGW_100627.1	scaffold001:2153350-2153749																									0	0
SMF2FGGW_100628.1	scaffold002:473-1773																						1	ECH		2.79579	0			1.48326
SMF2FGGW_100629.1	scaffold002:3442-4909																									1.7915	10.5044	5.86347	1.76874	0.841168	3.39292	2.55175
SMF2FGGW_100630.1	scaffold002:26688-28504																			GT2			1	Glyco_tranf_2_3		35.8447	16.8216	0.469291	-0.756534	5.16369	4.07224	-1.09144
SMF2FGGW_100631.1	scaffold002:39340-40554																									1.72647	0			0.787825
SMF2FGGW_100632.1	scaffold002:41678-43294	sp|Q4IQ08|GWT1_GIBZE	65	497	0	659	501	GPI-anchored wall transfer protein 1 OS=Gibberella zeae (strain PH-1 / FGSC 9075 / NRRL 31084) GN=GWT1 PE=3 SV=1	K05283	PIGW; phosphatidylinositol glycan, class W [EC:2.3.-.-]													1	GWT1		4.46268	2.94246	0.659348	-0.416505	2.15791	1.55702	-0.600888
SMF2FGGW_100633.1	scaffold002:48325-51805								K08286	E2.7.11.-; protein-serine/threonine kinase [EC:2.7.11.-]													1	Pkinase		9.40246	6.99139	0.74357	-0.296292	3.23304	2.80558	-0.427459
SMF2FGGW_100634.1	scaffold002:51807-57271																						2	Na_Ca_ex Na_Ca_ex		46.4232	31.5709	0.680067	-0.385564	5.53677	4.98052	-0.556251
SMF2FGGW_100635.1	scaffold002:58241-59633																									22.7274	11.1131	0.488974	-0.715448	4.50636	3.47419	-1.03217
SMF2FGGW_100636.1	scaffold002:60361-62099																						1	PPP4R2		3.74449	6.07318	1.6219	0.483598	1.90477	2.60245	0.697683
SMF2FGGW_100637.1	scaffold002:64145-65531																						1	zf-RING_2		19.6836	41.1721	2.0917	0.737975	4.29892	5.3636	1.06467
SMF2FGGW_100638.1	scaffold002:68549-71639																						1	Het-C		80.3289	22.5778	0.281067	-1.26916	6.32785	4.49683	-1.83101
SMF2FGGW_100639.1	scaffold002:75961-77479																						1	HMG_box		60.3675	43.4168	0.719208	-0.329605	5.9157	5.44018	-0.475519
SMF2FGGW_100640.1	scaffold002:78634-81601	sp|Q6A3P9|UREA_ASPFU	74	838	0	1294	838	Urease OS=Neosartorya fumigata (strain ATCC MYA-4609 / Af293 / CBS 101355 / FGSC A1100) GN=ure1 PE=2 SV=2	K01427	URE; urease [EC:3.5.1.5]	MER090310	75	563	0	898	563	urease (Emericella nidulans)	M38.982	M38				4	Urease_gamma Urease_beta Urease_alpha Amidohydro_1		6.91348	0			2.78941
SMF2FGGW_100641.1	scaffold002:82175-84181								K11315	TADA3, ADA3, NGG1; transcriptional adapter 3													1	Ada3		19.0056	21.9487	1.15485	0.143975	4.24835	4.45606	0.207711
SMF2FGGW_100642.1	scaffold002:86423-89094								K13621	BTA1; betaine lipid synthase													2	Methyltransf_23 DUF3419		127.093	0			6.98974
SMF2FGGW_100643.1	scaffold002:90278-90959	sp|Q7SGY6|DHSD_NEUCR	61	169	4e-52	203	166	Succinate dehydrogenase [ubiquinone] cytochrome b small subunit, mitochondrial OS=Neurospora crassa (strain ATCC 24698 / 74-OR23-1A / CBS 708.71 / DSM 1257 / FGSC 987) GN=B18P24.060 PE=3 SV=1	K00237	SDHD, SDH4; succinate dehydrogenase (ubiquinone) membrane anchor subunit													1	CybS		306.217	678.292	2.21507	0.795284	8.25841	9.40576	1.14735
SMF2FGGW_100644.1	scaffold002:91477-93480	sp|P28669|SYYM_PODAS	54	561	1e-174	611	640	Tyrosyl-tRNA synthetase, mitochondrial OS=Podospora anserina GN=YTS1 PE=3 SV=1	K01866	YARS, tyrS; tyrosyl-tRNA synthetase [EC:6.1.1.1]													1	tRNA-synt_1b		14.0395	12.5621	0.894768	-0.111195	3.81142	3.65101	-0.160414
SMF2FGGW_100645.1	scaffold002:93670-95184																						2	NPR2 NPR2		3.3993	2.60541	0.766455	-0.265979	1.76524	1.38151	-0.383727
SMF2FGGW_100646.1	scaffold002:96362-97724								K04523	UBQLN, DSK2; ubiquilin													2	ubiquitin UBA		52.3858	58.4166	1.11512	0.108966	5.7111	5.86831	0.157203
SMF2FGGW_100647.1	scaffold002:98558-100067								K00344	E1.6.5.5, qor; NADPH2:quinone reductase [EC:1.6.5.5]													2	ADH_N ADH_zinc_N		8.56272	4.32519	0.505119	-0.682963	3.09807	2.11276	-0.985306
SMF2FGGW_100648.1	scaffold002:100361-103567																						1	IBN_N		13.1147	5.26219	0.401244	-0.913187	3.71311	2.39566	-1.31745
SMF2FGGW_100649.1	scaffold002:104234-105719	sp|O13969|SYTM_SCHPO	47	442	1e-114	414	473	Probable threonyl-tRNA synthetase, mitochondrial OS=Schizosaccharomyces pombe (strain ATCC 38366 / 972) GN=SPAC24C9.09 PE=2 SV=1	K01868	TARS, thrS; threonyl-tRNA synthetase [EC:6.1.1.3]													2	tRNA-synt_2b HGTP_anticodon		6.23003	2.54605	0.408674	-0.894838	2.63924	1.34826	-1.29098
SMF2FGGW_100650.1	scaffold002:106127-106615																						1	HLH		21.6475	19.3471	0.893734	-0.112348	4.43613	4.27405	-0.162083
SMF2FGGW_100651.1	scaffold002:107637-108495	sp|O14141|YEW3_SCHPO	41	233	6e-41	167	236	Maf-like protein C3G6.03c OS=Schizosaccharomyces pombe (strain ATCC 38366 / 972) GN=SPAC3G6.03c PE=1 SV=1	K06287	maf; septum formation protein													1	Maf		27.0043	3.21887	0.119198	-2.12697	4.75512	1.68655	-3.06856
SMF2FGGW_100652.1	scaffold002:109673-112168																						2	Bromodomain Bromodomain		6.01577	4.43167	0.736675	-0.305608	2.58875	2.14785	-0.440899
SMF2FGGW_100653.1	scaffold002:115213-116627																									23.0478	35.3409	1.53337	0.427472	4.52656	5.14327	0.61671
SMF2FGGW_100654.1	scaffold002:117000-122316																						1	DUF3844		22.4647	19.3454	0.861147	-0.149492	4.48959	4.27392	-0.215669
SMF2FGGW_100655.1	scaffold002:123006-123584																						1	Rhodanese		29.9587	22.7785	0.76033	-0.274003	4.9049	4.5096	-0.395302
SMF2FGGW_100656.1	scaffold002:123884-124423	sp|O74966|RUXG_SCHPO	67	70	2e-22	104	77	Probable small nuclear ribonucleoprotein G OS=Schizosaccharomyces pombe (strain ATCC 38366 / 972) GN=smg1 PE=2 SV=1	K11099	SNRPG, SMG; small nuclear ribonucleoprotein G													1	LSM		77.4834	64.8827	0.837375	-0.177483	6.27582	6.01976	-0.256053
SMF2FGGW_100657.1	scaffold002:124642-126122																									5.69388	8.97802	1.57678	0.455386	2.50941	3.1664	0.656985
SMF2FGGW_100658.1	scaffold002:126445-128422																						1	p450		0	0
SMF2FGGW_100659.1	scaffold002:130648-132133	sp|P96223|ETHA_MYCTU	38	489	9e-97	354	489	FAD-containing monooxygenase EthA OS=Mycobacterium tuberculosis GN=ethA PE=1 SV=1															1	Pyr_redox_3		10.7031	7.18785	0.671567	-0.398146	3.41996	2.84556	-0.574397
SMF2FGGW_100660.1	scaffold002:133220-135159	sp|Q9USI5|STI1_SCHPO	50	591	1e-163	575	591	Heat shock protein sti1 homolog OS=Schizosaccharomyces pombe (strain ATCC 38366 / 972) GN=sti1 PE=2 SV=1	K09553	STIP1; stress-induced-phosphoprotein 1													5	TPR_11 TPR_11 TPR_1 TPR_11 TPR_1		194.071	88.3958	0.455482	-0.786399	7.60044	6.46591	-1.13453
SMF2FGGW_100661.1	scaffold002:135318-135822																						1	Pkinase		0	0
SMF2FGGW_100662.1	scaffold002:135827-136100																									0	0
SMF2FGGW_100663.1	scaffold002:136100-136945																									0	0
SMF2FGGW_100664.1	scaffold002:137334-139275																						2	PIF1 Herpes_Helicase		5.06356	2.66862	0.527024	-0.64051	2.34015	1.41609	-0.924058
SMF2FGGW_100665.1	scaffold002:140694-141393																						1	CFEM		0	0
SMF2FGGW_100666.1	scaffold002:142865-144188																						1	Myb_DNA-bind_3		7.55137	9.87438	1.30763	0.268215	2.91674	3.30369	0.386952
SMF2FGGW_100667.1	scaffold002:145388-146044																									4059.35	2071.34	0.510264	-0.67283	11.987	11.0163	-0.970684
SMF2FGGW_100668.1	scaffold002:146715-147591																						1	Acetyltransf_1		308.037	35.9917	0.116842	-2.14693	8.26696	5.16959	-3.09737
SMF2FGGW_100669.1	scaffold002:147972-149025	sp|Q4IK03|MIA40_GIBZE	58	233	6e-72	271	391	Mitochondrial intermembrane space import and assembly protein 40 OS=Gibberella zeae (strain PH-1 / FGSC 9075 / NRRL 31084) GN=MIA40 PE=3 SV=1																		37.4002	27.1182	0.725082	-0.32147	5.22497	4.76119	-0.463785
SMF2FGGW_100670.1	scaffold002:150104-151087								K00949	E2.7.6.2, THI80; thiamine pyrophosphokinase [EC:2.7.6.2]													2	TPK_catalytic TPK_B1_binding		29.0926	14.1674	0.486976	-0.719538	4.86258	3.8245	-1.03808
SMF2FGGW_100671.1	scaffold002:151260-152079								K08496	GOSR2, BOS1; golgi SNAP receptor complex member 2													1	V-SNARE_C		19.1893	18.106	0.943547	-0.0581095	4.26223	4.1784	-0.0838342
SMF2FGGW_100672.1	scaffold002:153002-154574																						1	MFS_1		0	13.4165				3.74594
SMF2FGGW_100673.1	scaffold002:155648-156652																									5.21618	4.96401	0.951656	-0.0495512	2.38299	2.31151	-0.0714876
SMF2FGGW_100674.1	scaffold002:157608-159400																						1	p450		1.34416	0			0.426705
SMF2FGGW_100675.1	scaffold002:163951-165802	sp|Q9P380|PTR2_SCHPO	38	566	1e-103	377	618	Probable peptide transporter ptr2 OS=Schizosaccharomyces pombe (strain ATCC 38366 / 972) GN=ptr2 PE=1 SV=1															1	PTR2		27.3468	20.0512	0.733219	-0.310312	4.7733	4.32562	-0.447683
SMF2FGGW_100676.1	scaffold002:166463-168008																						1	MFS_1		4.54383	6.05927	1.33352	0.287819	2.18391	2.59914	0.415235
SMF2FGGW_100677.1	scaffold002:171120-172410																						1	C4dic_mal_tran		228.15	0			7.83384
SMF2FGGW_100678.1	scaffold002:173258-176474																						3	Aldo_ket_red Zn_clus Fungal_trans_2		0	0
SMF2FGGW_100679.1	scaffold002:177739-178669																						1	DUF3425		0	0
SMF2FGGW_100680.1	scaffold002:178775-179921										MER151592	52	370	1e-106	382	371	family S12 unassigned peptidases (Rhodococcus jostii)	S12.UPW	S12				1	Beta-lactamase		0	0
SMF2FGGW_100681.1	scaffold002:180745-182704																						1	MFS_1		166.234	860.713	5.17772	1.64437	7.37707	9.74939	2.37232
SMF2FGGW_100682.1	scaffold002:188641-189034																									0	0
SMF2FGGW_100683.1	scaffold002:189035-189344																									0	0
SMF2FGGW_100684.1	scaffold002:189845-190721																						1	Pro_CA		0	0
SMF2FGGW_100685.1	scaffold002:191069-193667																						2	Zn_clus Fungal_trans		4.44925	5.42556	1.21943	0.198385	2.15356	2.43977	0.28621
SMF2FGGW_100686.1	scaffold002:195901-197625	sp|Q63060|GLPK_RAT	48	510	1e-131	469	524	Glycerol kinase OS=Rattus norvegicus GN=Gk PE=2 SV=1	K00864	E2.7.1.30, glpK; glycerol kinase [EC:2.7.1.30]													2	FGGY_N FGGY_C		59.8319	68.9697	1.15272	0.142128	5.90284	6.10789	0.205048
SMF2FGGW_100687.1	scaffold002:201245-202454								K03441	GLP-F; aquaglyceroporin related protein, other eukaryote													1	MIP		2.64979	4.57337	1.72594	0.545771	1.40588	2.19326	0.78738
SMF2FGGW_100688.1	scaffold002:205590-207663	sp|Q64521|GPDM_MOUSE	44	647	1e-160	565	727	Glycerol-3-phosphate dehydrogenase, mitochondrial OS=Mus musculus GN=Gpd2 PE=1 SV=2	K00111	glpA, glpD; glycerol-3-phosphate dehydrogenase [EC:1.1.5.3]													1	DAO		82.4674	60.5427	0.734141	-0.309055	6.36575	5.91988	-0.445871
SMF2FGGW_100689.1	scaffold002:208273-209638	sp|A1CWF3|ORYZ_NEOFI	44	367	2e-82	306	403	Alkaline protease 1 OS=Neosartorya fischeri (strain ATCC 1020 / DSM 3700 / FGSC A1164 / NRRL 181) GN=alp1 PE=2 SV=1			MER142233	48	278	6e-77	286	279	subfamily S8A unassigned peptidases (Magnaporthe grisea)	S08.UPA	S08A				2	Inhibitor_I9 Peptidase_S8		0	0
SMF2FGGW_100690.1	scaffold002:211232-212936	sp|Q7D9A2|Y0809_MYCTU	56	537	1e-168	592	566	KsdD-like steroid dehydrogenase MT0809 OS=Mycobacterium tuberculosis GN=MT0809 PE=3 SV=1															1	FAD_binding_2		50.8318	24.3816	0.479653	-0.734694	5.66766	4.60772	-1.05994
SMF2FGGW_100691.1	scaffold002:213598-214867																			PL5			1	Alginate_lyase		0	2.49905				1.32138
SMF2FGGW_100692.1	scaffold002:215305-217315								K01114	plcC; phospholipase C [EC:3.1.4.3]													1	Phosphoesterase		103.388	13.0554	0.126276	-2.06929	6.69192	3.70657	-2.98535
SMF2FGGW_100693.1	scaffold002:218812-220891																						3	Cu-oxidase_3 Cu-oxidase Cu-oxidase_2		100.265	24.3112	0.242469	-1.41688	6.64767	4.60355	-2.04413
SMF2FGGW_100694.1	scaffold002:221145-222015																						1	Cerato-platanin		21.675	46.7118	2.1551	0.767839	4.43796	5.54572	1.10776
SMF2FGGW_100695.1	scaffold002:222733-223027																									1138.66	3035.41	2.66577	0.980493	10.1531	11.5677	1.41455
SMF2FGGW_100696.1	scaffold002:225548-227126																						1	Exo_endo_phos		22.5737	13.9512	0.618029	-0.481217	4.49657	3.80232	-0.694254
SMF2FGGW_100697.1	scaffold002:228319-229733																									3.86402	0			1.9501
SMF2FGGW_100698.1	scaffold002:230881-232090																						1	GFO_IDH_MocA		0	0
SMF2FGGW_100699.1	scaffold002:232629-234798	sp|Q09909|CWF19_SCHPO	36	510	3e-89	330	639	Pre-mRNA-splicing factor cwf19 OS=Schizosaccharomyces pombe (strain ATCC 38366 / 972) GN=cwf19 PE=1 SV=1															2	CwfJ_C_1 CwfJ_C_2		11.7152	5.8756	0.501536	-0.690081	3.55031	2.55474	-0.995573
SMF2FGGW_100700.1	scaffold002:235383-238066										MER209372	64	353	1e-129	461	343	family S33 unassigned peptidases (Botryotinia fuckeliana)	S33.UPW	S33				1	Abhydrolase_6		1.99108	2.4919	1.25153	0.224368	0.993551	1.31725	0.323695
SMF2FGGW_100701.1	scaffold002:240482-242358	sp|P07820|CATA_CANTR	46	448	1e-121	435	485	Peroxisomal catalase OS=Candida tropicalis GN=POX9 PE=1 SV=4	K03781	katE, CAT, catB, srpA; catalase [EC:1.11.1.6]													1	Catalase		64.2907	5.40294	0.0840392	-2.47647	6.00654	2.43374	-3.57279
SMF2FGGW_100702.1	scaffold002:242999-244779	sp|P51687|SUOX_HUMAN	37	374	2e-53	211	545	Sulfite oxidase, mitochondrial OS=Homo sapiens GN=SUOX PE=1 SV=2	K00387	E1.8.3.1, SUOX; sulfite oxidase [EC:1.8.3.1]													2	Oxidored_molyb Mo-co_dimer		260.404	20.428	0.0784473	-2.54533	8.02461	4.35248	-3.67213
SMF2FGGW_100703.1	scaffold002:245417-247046																						1	Fungal_trans_2		0	0
SMF2FGGW_100704.1	scaffold002:247101-247464																									0	0
SMF2FGGW_100705.1	scaffold002:247800-249265																									0	0
SMF2FGGW_100706.1	scaffold002:249995-252213	sp|O93884|DAS_CANBO	51	696	0	749	706	Dihydroxyacetone synthase OS=Candida boidinii GN=DAS1 PE=1 SV=3	K00615	E2.2.1.1, tktA, tktB; transketolase [EC:2.2.1.1]													3	Transketolase_N Transket_pyr Transketolase_C		0	0
SMF2FGGW_100707.1	scaffold002:252681-254115	sp|Q58D31|DHSO_BOVIN	36	362	8e-62	238	356	Sorbitol dehydrogenase OS=Bos taurus GN=SORD PE=2 SV=3	K00008	E1.1.1.14, gutB; L-iditol 2-dehydrogenase [EC:1.1.1.14]													2	ADH_N ADH_zinc_N		0	0
SMF2FGGW_100708.1	scaffold002:254922-257294																						2	Zn_clus Fungal_trans		5.01793	2.86656	0.571263	-0.559906	2.32709	1.51932	-0.807772
SMF2FGGW_100709.1	scaffold002:258820-261391	sp|Q9P896|TCSA_EMENI	45	653	1e-164	580	682	Two-component system protein A OS=Emericella nidulans GN=tcsA PE=3 SV=2															4	PAS_9 HisKA HATPase_c Response_reg		33.1695	29.2931	0.883134	-0.12428	5.05179	4.87249	-0.179296
SMF2FGGW_100710.1	scaffold002:263344-265326								K01687	ilvD; dihydroxy-acid dehydratase [EC:4.2.1.9]													1	ILVD_EDD		3.11675	3.17866	1.01986	0.0196674	1.64004	1.66842	0.0283763
SMF2FGGW_100711.1	scaffold002:268336-270321																						3	Ank_2 Ank_2 Ank_2		1.93895	0			0.955276
SMF2FGGW_100712.1	scaffold002:271290-273796																						2	ArsB ArsB		82.0216	175.752	2.14275	0.76209	6.35793	7.4574	1.09947
SMF2FGGW_100713.1	scaffold002:275465-276747																									9.5087	24.8311	2.61141	0.959888	3.24925	4.63408	1.38483
SMF2FGGW_100714.1	scaffold002:281858-282887																						1	FA_hydroxylase		105.513	6.71938	0.063683	-2.75384	6.72128	2.74833	-3.97295
SMF2FGGW_100715.1	scaffold002:283307-285507	sp|Q7SA06|IML2_NEUCR	44	769	0	634	811	Mitochondrial outer membrane protein iml-2 OS=Neurospora crassa (strain ATCC 24698 / 74-OR23-1A / CBS 708.71 / DSM 1257 / FGSC 987) GN=iml-2 PE=3 SV=1															1	DUF3808		9.80862	6.43588	0.656145	-0.421374	3.29405	2.68614	-0.607913
SMF2FGGW_100716.1	scaffold002:287381-287859																						1	DSS1_SEM1		326.769	131.851	0.403499	-0.907586	8.35213	7.04276	-1.30936
SMF2FGGW_100717.1	scaffold002:288618-290205	sp|P14228|PGK_TRIRE	96	417	0	804	416	Phosphoglycerate kinase OS=Trichoderma reesei GN=pgk1 PE=3 SV=1	K00927	PGK, pgk; phosphoglycerate kinase [EC:2.7.2.3]													1	PGK		3694.23	3264.55	0.883689	-0.12365	11.8511	11.6727	-0.17839
SMF2FGGW_100718.1	scaffold002:291150-292212	sp|O14142|SYM1_SCHPO	40	220	5e-41	167	206	Protein sym1 OS=Schizosaccharomyces pombe (strain ATCC 38366 / 972) GN=sym1 PE=2 SV=1															1	Mpv17_PMP22		159.028	127.483	0.801639	-0.221095	7.31314	6.99416	-0.318976
SMF2FGGW_100719.1	scaffold002:294398-294906																									0	0
SMF2FGGW_100720.1	scaffold002:300086-300883	sp|B6HRA4|SDHF2_PENCW	56	170	1e-45	182	310	Succinate dehydrogenase assembly factor 2, mitochondrial OS=Penicillium chrysogenum (strain ATCC 28089 / DSM 1075 / Wisconsin 54-1255) GN=emi5 PE=3 SV=1															1	Sdh5		36.5226	42.9439	1.17582	0.161962	5.19072	5.42438	0.233664
SMF2FGGW_100721.1	scaffold002:302135-303961																									11.5616	16.0626	1.38931	0.328806	3.53127	4.00563	0.474364
SMF2FGGW_100722.1	scaffold002:305908-307254	sp|P47125|I23O_YEAST	35	427	5e-65	248	453	Indoleamine 2,3-dioxygenase family protein OS=Saccharomyces cerevisiae (strain ATCC 204508 / S288c) GN=BNA2 PE=1 SV=1	K00463	INDO; indoleamine 2,3-dioxygenase [EC:1.13.11.52]													1	IDO		5.06347	31.5957	6.23993	1.83097	2.34013	4.98166	2.64153
SMF2FGGW_100723.1	scaffold002:308790-310632	sp|Q7S332|KYNU2_NEUCR	63	494	0	649	485	Kynureninase 2 OS=Neurospora crassa (strain ATCC 24698 / 74-OR23-1A / CBS 708.71 / DSM 1257 / FGSC 987) GN=bna-5-2 PE=3 SV=1	K01556	E3.7.1.3; kynureninase [EC:3.7.1.3]													1	Aminotran_5		8.65214	46.6911	5.39648	1.68575	3.11306	5.54508	2.43202
SMF2FGGW_100724.1	scaffold002:310926-311835																						1	adh_short		0	3.80306				1.92716
SMF2FGGW_100725.1	scaffold002:313236-314245	sp|Q5BD77|HOGA1_EMENI	44	264	5e-57	221	309	Probable 4-hydroxy-2-oxoglutarate aldolase, mitochondrial OS=Emericella nidulans GN=AN1503 PE=1 SV=1															1	DHDPS		0	4.11847				2.04211
SMF2FGGW_100726.1	scaffold002:315018-316250																						1	Amidohydro_2		17.1019	6.47181	0.378426	-0.971731	4.09608	2.69417	-1.40192
SMF2FGGW_100727.1	scaffold002:317101-319504																						1	Kinetocho_Slk19		11.9345	18.3632	1.53867	0.430919	3.57707	4.19875	0.621679
SMF2FGGW_100728.1	scaffold002:320957-322971	sp|P36011|STUA_EMENI	41	620	2e-86	320	622	Cell pattern formation-associated protein stuA OS=Emericella nidulans GN=stuA PE=2 SV=2	K12763	SOK2; protein SOK2													1	KilA-N		7.39098	11.9425	1.61582	0.479846	2.88577	3.57803	0.692267
SMF2FGGW_100729.1	scaffold002:339366-339495																									0	0
SMF2FGGW_100730.1	scaffold002:341208-342191																						1	BRCT		2.44593	3.06493	1.25307	0.225598	1.29038	1.61585	0.325471
SMF2FGGW_100731.1	scaffold002:344123-346451	sp|P28812|Y3568_PSEAE	42	651	1e-145	515	628	Uncharacterized protein PA3568 OS=Pseudomonas aeruginosa GN=PA3568 PE=3 SV=2	K01908	E6.2.1.17, prpE; propionyl-CoA synthetase [EC:6.2.1.17]													3	DUF3448 AMP-binding DUF4009		3.23682	3.90512	1.20647	0.187697	1.69458	1.96537	0.27079
SMF2FGGW_100732.1	scaffold002:348677-349295	sp|Q01302|CCG6_NEUCR	38	120	1e-09	62.8	142	Clock-controlled protein 6 OS=Neurospora crassa (strain ATCC 24698 / 74-OR23-1A / CBS 708.71 / DSM 1257 / FGSC 987) GN=ccg-6 PE=2 SV=2																		7592.81	2479.9	0.326612	-1.11899	12.8904	11.2761	-1.61435
SMF2FGGW_100733.1	scaffold002:353576-356437																						1	NACHT		0	0
SMF2FGGW_100734.1	scaffold002:358668-361413																						1	HET		1.51129	0			0.595781
SMF2FGGW_100735.1	scaffold002:361454-366416																						1	HET		2.28205	0.733822	0.321563	-1.13456	1.19033	-0.446498	-1.63683
SMF2FGGW_100736.1	scaffold002:367300-368100																									4.97328	0			2.3142
SMF2FGGW_100737.1	scaffold002:368315-370227																						1	HET		6.57307	1.28927	0.196144	-1.62891	2.71657	0.366554	-2.35001
SMF2FGGW_100738.1	scaffold002:370794-371331	sp|Q5MK11|CVNH_TUBBO	48	102	7e-17	85.9	103	Cyanovirin-N homolog OS=Tuber borchii PE=1 SV=1															1	CVNH		3909.91	567.389	0.145116	-1.93023	11.9329	9.14819	-2.78473
SMF2FGGW_100739.1	scaffold002:372332-373037																									5.93495	5.47787	0.922985	-0.0801418	2.56924	2.45362	-0.115621
SMF2FGGW_100740.1	scaffold002:373439-374563																						2	FAD_binding_3 FAD_binding_3		0	0
SMF2FGGW_100741.1	scaffold002:375623-376366																									0	0
SMF2FGGW_100742.1	scaffold002:376371-377991																						1	Fungal_trans		0	0
SMF2FGGW_100743.1	scaffold002:378198-380431								K13076	SLD; delta8-fatty-acid desaturase [EC:1.14.19.4]													2	Cyt-b5 FA_desaturase		0	0
SMF2FGGW_100744.1	scaffold002:382618-383476																						1	Methyltransf_11		10.6472	0			3.4124
SMF2FGGW_100745.1	scaffold002:385904-386701																						1	Cytochrom_B561		0	0
SMF2FGGW_100746.1	scaffold002:391828-395431																						1	Rxt3		6.54837	5.53442	0.84516	-0.16823	2.71114	2.46843	-0.242704
SMF2FGGW_100747.1	scaffold002:395960-396377	sp|P38345|FMP21_YEAST	50	106	1e-16	84.7	138	Protein FMP21, mitochondrial OS=Saccharomyces cerevisiae (strain ATCC 204508 / S288c) GN=FMP21 PE=1 SV=2															1	DUF1674		38.9813	74.7193	1.9168	0.650656	5.28471	6.22341	0.938699
SMF2FGGW_100748.1	scaffold002:396781-397030																									0	0
SMF2FGGW_100749.1	scaffold002:397034-398925																						2	Zn_clus Fungal_trans		0	0
SMF2FGGW_100750.1	scaffold002:399661-402063																						2	zf-C2H2_4 zf-C2H2		2.31742	1.71481	0.739965	-0.301157	1.21252	0.778049	-0.434471
SMF2FGGW_100751.1	scaffold002:402808-403138																									52.3196	25.8962	0.494962	-0.703275	5.70928	4.69467	-1.01461
SMF2FGGW_100752.1	scaffold002:404892-405979	sp|P24504|NUP3_PENSQ	71	270	1e-107	389	270	Nuclease PA3 OS=Penicillium sp. PE=1 SV=1															1	S1-P1_nuclease		31.798	77.6448	2.44181	0.892742	4.99086	6.27882	1.28795
SMF2FGGW_100753.1	scaffold002:406790-407786																						1	Lactamase_B		0	0
SMF2FGGW_100754.1	scaffold002:408285-409365																									15.7094	7.30589	0.465065	-0.765575	3.97356	2.86906	-1.1045
SMF2FGGW_100755.1	scaffold002:411037-412380																									0	0
SMF2FGGW_100756.1	scaffold002:413092-414966	sp|Q9C2U9|GLNA_GIBFU	81	347	1e-168	592	353	Glutamine synthetase OS=Gibberella fujikuroi GN=GLN1 PE=3 SV=1	K01915	glnA; glutamine synthetase [EC:6.3.1.2]													2	Gln-synt_N Gln-synt_C		688.994	1654.71	2.40163	0.87615	9.42835	10.6924	1.26402
SMF2FGGW_100757.1	scaffold002:420645-421711																									0	0
SMF2FGGW_100758.1	scaffold002:422579-423026																									0	0
SMF2FGGW_100759.1	scaffold002:425460-426609																						2	Lactonase Lactonase		0	0
SMF2FGGW_100760.1	scaffold002:426846-428648																						1	Sugar_tr		0	0
SMF2FGGW_100761.1	scaffold002:429528-431061										MER223129	69	486	0	694	483	family M81 unassigned peptidases (Aspergillus flavus)	M81.UPW	M81				2	DUF1485 MlrC_C		0	0
SMF2FGGW_100762.1	scaffold002:431218-432201																						1	adh_short		0	0
SMF2FGGW_100763.1	scaffold002:434055-435738																						1	Fungal_trans		2.17112	1.74936	0.805741	-0.215992	1.11844	0.806827	-0.311612
SMF2FGGW_100764.1	scaffold002:435887-436805																						1	adh_short		0	2.99833				1.58416
SMF2FGGW_100765.1	scaffold002:437605-438719																						1	NmrA		0	0
SMF2FGGW_100766.1	scaffold002:440716-442317	sp|P17549|CP53_ASPNG	64	488	1e-178	624	517	Benzoate 4-monooxygenase OS=Aspergillus niger GN=bphA PE=1 SV=1	K07824	E1.14.13.12; benzoate 4-monooxygenase [EC:1.14.13.12]													1	p450		12.0745	2.89868	0.240066	-1.42684	3.59389	1.5354	-2.0585
SMF2FGGW_100767.1	scaffold002:446428-449064								K00833	bioA; adenosylmethionine-8-amino-7-oxononanoate aminotransferase [EC:2.6.1.62]													3	AAA_26 Aminotran_3 Aminotran_3		3.02196	1.83476	0.607142	-0.49899	1.59548	0.875591	-0.719893
SMF2FGGW_100768.1	scaffold002:449894-451271								K00652	bioF; 8-amino-7-oxononanoate synthase [EC:2.3.1.47]													1	Aminotran_1_2		0	0
SMF2FGGW_100769.1	scaffold002:451467-452729	sp|P32451|BIOB_YEAST	56	330	1e-116	417	375	Biotin synthase, mitochondrial OS=Saccharomyces cerevisiae (strain ATCC 204508 / S288c) GN=BIO2 PE=1 SV=2	K01012	bioB; biotin synthase [EC:2.8.1.6]													2	Radical_SAM BATS		16.5935	7.9889	0.481448	-0.730959	4.05255	2.998	-1.05455
SMF2FGGW_100770.1	scaffold002:454351-455383																						2	DUF427 DUF427		2.56954	0			1.36151
SMF2FGGW_100771.1	scaffold002:455722-460497																						5	WSC WSC WSC WSC WSC		0.34074	0			-1.55326
SMF2FGGW_100772.1	scaffold002:463301-463784																									0	0
SMF2FGGW_100773.1	scaffold002:464600-465368																									0	0
SMF2FGGW_100774.1	scaffold002:467234-471651	sp|P38972|PUR4_YEAST	50	1312	0	1235	1358	Phosphoribosylformylglycinamidine synthase OS=Saccharomyces cerevisiae (strain ATCC 204508 / S288c) GN=ADE6 PE=1 SV=2	K01952	purL, PFAS; phosphoribosylformylglycinamidine synthase [EC:6.3.5.3]													4	AIRS AIRS_C AIRS_C GATase_5		25.1938	12.0303	0.47751	-0.739172	4.655	3.5886	-1.0664
SMF2FGGW_100775.1	scaffold002:472090-472207																									309.355	801.853	2.59202	0.952436	8.27312	9.64719	1.37407
SMF2FGGW_100776.1	scaffold002:472273-473764																						1	Acetyltransf_8		80.185	248.555	3.09977	1.13133	6.32526	7.95742	1.63216
SMF2FGGW_100777.1	scaffold002:474684-476190																						1	DUF607		75.5804	64.3076	0.85085	-0.161519	6.23994	6.00692	-0.233023
SMF2FGGW_100778.1	scaffold002:477894-479375																									0	0
SMF2FGGW_100779.1	scaffold002:481459-482716	sp|O13963|MVD1_SCHPO	53	388	1e-115	414	393	Diphosphomevalonate decarboxylase OS=Schizosaccharomyces pombe (strain ATCC 38366 / 972) GN=mvd1 PE=2 SV=1	K01597	MVD, mvaD; diphosphomevalonate decarboxylase [EC:4.1.1.33]													1	GHMP_kinases_N		35.9048	8.4496	0.235333	-1.44675	5.1661	3.07888	-2.08722
SMF2FGGW_100780.1	scaffold002:483213-484715																						1	DUF647		7.63952	4.31647	0.565018	-0.570897	2.93348	2.10985	-0.82363
SMF2FGGW_100781.1	scaffold002:485096-486120	sp|O13962|YE42_SCHPO	51	177	4e-45	181	216	Putative cytochrome c1 heme lyase OS=Schizosaccharomyces pombe (strain ATCC 38366 / 972) GN=SPAC24C9.02c PE=2 SV=1	K01764	E4.4.1.17; cytochrome c heme-lyase [EC:4.4.1.17]													1	Cyto_heme_lyase		21.4584	7.39055	0.344413	-1.06592	4.42347	2.88568	-1.53779
SMF2FGGW_100782.1	scaffold002:486896-487593																									656.617	99.2834	0.151204	-1.88912	9.35891	6.63348	-2.72543
SMF2FGGW_100783.1	scaffold002:487958-489379	sp|Q7SC45|BTN1_NEUCR	59	451	1e-143	509	464	Protein btn-1 OS=Neurospora crassa (strain ATCC 24698 / 74-OR23-1A / CBS 708.71 / DSM 1257 / FGSC 987) GN=btn-1 PE=3 SV=2	K12389	BTS, CLN3; battenin													1	CLN3		34.9192	44.1213	1.26353	0.233906	5.12595	5.4634	0.337455
SMF2FGGW_100784.1	scaffold002:490908-492269																			GT34			1	Glyco_transf_34		42.0472	78.4968	1.86687	0.624267	5.39394	6.29456	0.900624
SMF2FGGW_100785.1	scaffold002:494079-494418																									0	0
SMF2FGGW_100786.1	scaffold002:495378-496371																						1	Lactamase_B_2		0	0
SMF2FGGW_100787.1	scaffold002:498624-500353	sp|Q12256|TPO4_YEAST	35	533	4e-79	296	659	Polyamine transporter 4 OS=Saccharomyces cerevisiae (strain ATCC 204508 / S288c) GN=TPO4 PE=1 SV=1															1	MFS_1		0	0
SMF2FGGW_100788.1	scaffold002:503666-505500																						1	Sugar_tr		1.74731	7.91744	4.53122	1.51099	0.805136	2.98503	2.1799
SMF2FGGW_100789.1	scaffold002:506919-508477	sp|O13911|PNK1_SCHPO	36	383	1e-57	224	421	Bifunctional polynucleotide phosphatase/kinase OS=Schizosaccharomyces pombe (strain ATCC 38366 / 972) GN=pnk1 PE=1 SV=1	K08073	PNKP; bifunctional polynucleotide phosphatase/kinase [EC:3.1.3.32 2.7.1.78]													2	PNK3P AAA_33		2.00572	1.51089	0.753291	-0.283305	1.00412	0.595399	-0.408722
SMF2FGGW_100790.1	scaffold002:508900-509795																						1	Med18		5.89246	0			2.55887
SMF2FGGW_100791.1	scaffold002:510240-510804																									0	0
SMF2FGGW_100792.1	scaffold002:513414-513927																						2	FAR1 PAX		0	0
SMF2FGGW_100793.1	scaffold002:514403-515816										MER058255	40	229	2e-38	159	210	family M54 unassigned peptidases (Emericella nidulans)	M54.UPW	M54				1	Peptidase_M54		0	0
SMF2FGGW_100794.1	scaffold002:528735-530602																									24.8098	49.1461	1.98091	0.683558	4.63284	5.61901	0.986167
SMF2FGGW_100795.1	scaffold002:543496-545641																						1	DUF3292		25.4809	6.65969	0.26136	-1.34186	4.67134	2.73546	-1.93589
SMF2FGGW_100796.1	scaffold002:546319-547512																						1	Epimerase		40.6711	2.17287	0.0534254	-2.92947	5.34593	1.1196	-4.22633
SMF2FGGW_100797.1	scaffold002:547606-548649																						1	adh_short		0	0
SMF2FGGW_100798.1	scaffold002:549897-550827	sp|O31787|YMAE_BACSU	40	258	4e-48	192	274	Uncharacterized protein ymaE OS=Bacillus subtilis GN=ymaE PE=4 SV=2															1	Lactamase_B		3.59952	0			1.8478
SMF2FGGW_100799.1	scaffold002:551291-551895																									326.989	81.7609	0.250042	-1.38613	8.3531	6.35334	-1.99976
SMF2FGGW_100800.1	scaffold002:555714-556524	sp|P11187|LYS_BPPH2	35	155	2e-16	86.7	258	Lysozyme OS=Bacillus phage phi29 GN=15 PE=3 SV=1												GH24			1	Phage_lysozyme		0	0
SMF2FGGW_100801.1	scaffold002:557546-559128																						1	Zn_clus		0	0
SMF2FGGW_100802.1	scaffold002:560358-560725																									0	0
SMF2FGGW_100803.1	scaffold002:562329-565247										MER178510	37	483	6e-68	258	467	subfamily S8A unassigned peptidases (Sclerotinia sclerotiorum)	S08.UPA	S08A				2	Peptidase_S8 DUF1034		0	0
SMF2FGGW_100804.1	scaffold002:571552-571873																									90.3069	57.9416	0.641608	-0.443779	6.49676	5.85653	-0.640237
SMF2FGGW_100805.1	scaffold002:578548-579676																						2	DIOX_N 2OG-FeII_Oxy		4.45028	3.19685	0.718348	-0.330802	2.1539	1.67665	-0.477245
SMF2FGGW_100806.1	scaffold002:580282-584234																									0.720227	0			-0.473476
SMF2FGGW_100807.1	scaffold002:585393-586035	sp|Q6DD52|CHMP5_XENLA	49	156	9e-38	156	219	Charged multivesicular body protein 5 OS=Xenopus laevis GN=chmp5 PE=2 SV=1	K12198	CHMP5, VPS60; charged multivesicular body protein 5													1	Snf7		59.1885	37.7051	0.637034	-0.450933	5.88724	5.23669	-0.650557
SMF2FGGW_100808.1	scaffold002:586679-589760								K03362	FBXW1_11, BTRC, beta-TRCP; F-box and WD-40 domain protein 1/11	MER135115	38	196	7e-31	135	175	family S9 non-peptidase homologues (Batrachochytrium dendrobatidis)	S09.UNW	S09X				6	F-box-like WD40 WD40 WD40 WD40 WD40		5.97049	4.50223	0.75408	-0.282256	2.57785	2.17064	-0.40721
SMF2FGGW_100809.1	scaffold002:595554-599053								K11236	CDC24; cell division control protein 24													3	CDC24 RhoGEF PB1		1.03438	6.19578	5.98985	1.79007	0.0487663	2.63129	2.58252
SMF2FGGW_100810.1	scaffold002:600951-601348																									39.4118	46.365	1.17642	0.162481	5.30056	5.53496	0.234409
SMF2FGGW_100811.1	scaffold002:602212-605324																						1	OPT		7.77961	94.2383	12.1135	2.49432	2.9597	6.55824	3.59854
SMF2FGGW_100812.1	scaffold002:613313-614613																						1	NMT1		2.84413	14.6285	5.1434	1.63771	1.50799	3.87071	2.36272
SMF2FGGW_100813.1	scaffold002:643389-645445																									22.4599	54.94	2.44614	0.894512	4.48928	5.77979	1.29051
SMF2FGGW_100814.1	scaffold002:652172-653624								K14819	DUSP12, YVH1; dual specificity phosphatase 12 [EC:3.1.3.16 3.1.3.48]													1	DSPc		7.4944	2.81242	0.37527	-0.980109	2.90581	1.49181	-1.414
SMF2FGGW_100815.1	scaffold002:659372-660148																						1	DUF1742		7.30774	0			2.86943
SMF2FGGW_100816.1	scaffold002:660557-662252	sp|Q2H3D0|RT106_CHAGB	49	422	1e-105	384	464	Histone chaperone RTT106 OS=Chaetomium globosum (strain ATCC 6205 / CBS 148.51 / DSM 1962 / NBRC 6347 / NRRL 1970) GN=RTT106 PE=3 SV=1															1	Rtt106		10.8869	7.54954	0.693452	-0.366069	3.44452	2.91639	-0.528133
SMF2FGGW_100817.1	scaffold002:662891-664932																									0	0
SMF2FGGW_100818.1	scaffold002:665313-666941																						1	Transaldolase		21.5024	12.4354	0.578326	-0.54762	4.42643	3.63638	-0.790045
SMF2FGGW_100819.1	scaffold002:667784-668905																						2	adh_short adh_short_C2		2.16861	3.69262	1.70276	0.532249	1.11677	1.88464	0.767874
SMF2FGGW_100820.1	scaffold002:669555-669693																									29.5739	80.1837	2.7113	0.997429	4.88625	6.32524	1.43898
SMF2FGGW_100821.1	scaffold002:670324-671166	sp|P43317|GUN5_TRIRE	82	245	1e-108	392	242	Endoglucanase-5 OS=Trichoderma reesei GN=egl5 PE=3 SV=1	K01179	E3.2.1.4; endoglucanase [EC:3.2.1.4]										GH45	CBM1		2	Glyco_hydro_45 CBM_1		0	0
SMF2FGGW_100822.1	scaffold002:672429-672762																									54.9314	14.5773	0.265373	-1.32662	5.77956	3.86565	-1.91391
SMF2FGGW_100823.1	scaffold002:673640-677171																									33.6454	22.3125	0.663166	-0.41073	5.07234	4.47978	-0.592557
SMF2FGGW_100824.1	scaffold002:678041-682552								K15458	SAP185_190; SIT4-associating protein SAP185/190													1	SAPS		34.2632	50.1373	1.4633	0.380695	5.09859	5.64781	0.549224
SMF2FGGW_100825.1	scaffold002:684773-687143								K13103	TFIP11; tuftelin-interacting protein 11													3	TIP_N G-patch GCFC		6.19016	3.42631	0.553509	-0.591476	2.62998	1.77666	-0.853321
SMF2FGGW_100826.1	scaffold002:688708-691712	sp|O94534|ALP14_SCHPO	40	498	1e-107	390	809	Spindle pole body component alp14 OS=Schizosaccharomyces pombe (strain ATCC 38366 / 972) GN=alp14 PE=1 SV=1	K16803	CKAP5, XMAP215; cytoskeleton-associated protein 5																13.9258	9.76783	0.70142	-0.354647	3.79969	3.28804	-0.51165
SMF2FGGW_100827.1	scaffold002:692290-693796																						1	DUF3429		180.585	72.1235	0.399388	-0.917823	7.49653	6.1724	-1.32414
SMF2FGGW_100828.1	scaffold002:695672-705423																						3	Chorein_N DUF1162 ATG_C		18.6727	16.9089	0.905541	-0.0992221	4.22286	4.07971	-0.143148
SMF2FGGW_100829.1	scaffold002:711567-713569								K03317	TC.CNT; concentrative nucleoside transporter, CNT family													2	Nucleos_tra2_N Nucleos_tra2_C		18.1342	71.2498	3.92903	1.36839	4.18064	6.15481	1.97417
SMF2FGGW_100830.1	scaffold002:714300-715099																									0	0
SMF2FGGW_100831.1	scaffold002:715373-716417																						1	Acetyltransf_2		6.76944	9.55297	1.41119	0.344434	2.75904	3.25595	0.496913
SMF2FGGW_100832.1	scaffold002:717040-717708																									0	0
SMF2FGGW_100833.1	scaffold002:719004-719951																						1	DEAD		48.2164	54.1094	1.12222	0.115309	5.59145	5.75781	0.166355
SMF2FGGW_100834.1	scaffold002:720314-721883	sp|O59706|SAP61_SCHPO	42	506	1e-112	407	492	CWF complex protein sap61 OS=Schizosaccharomyces pombe (strain ATCC 38366 / 972) GN=sap61 PE=1 SV=1	K12827	SF3A3, SAP61, PRP9; splicing factor 3A subunit 3													3	SF3a60_bindingd zf-C2H2_jaz DUF3449		54.8002	66.8889	1.2206	0.199339	5.77611	6.06369	0.287586
SMF2FGGW_100835.1	scaffold002:722231-723240	sp|B2B674|SLX1_PODAN	54	320	3e-98	358	346	Structure-specific endonuclease subunit SLX1 OS=Podospora anserina (strain S / DSM 980 / FGSC 10383) GN=SLX1 PE=3 SV=1	K15078	SLX1; structure-specific endonuclease subunit SLX1 [EC:3.6.1.-]													1	GIY-YIG		37.1302	46.3729	1.24893	0.222286	5.21452	5.53521	0.320689
SMF2FGGW_100836.1	scaffold002:726701-732196								K11446	JARID1; histone demethylase JARID1 [EC:1.14.11.-]													7	JmjN ARID PHD JmjC zf-C5HC2 PLU-1 PHD		23.4045	54.4967	2.32847	0.845211	4.54871	5.7681	1.21938
SMF2FGGW_100837.1	scaffold002:733251-734296								K03135	TAF11; transcription initiation factor TFIID subunit 11													1	TAFII28		4.61233	8.16637	1.77055	0.571293	2.2055	3.02969	0.824199
SMF2FGGW_100838.1	scaffold002:735439-736174																									3.42659	0			1.77677
SMF2FGGW_100839.1	scaffold002:738055-740599																						2	Ank_2 Ank_2		1.38592	1.62688	1.17386	0.160305	0.470844	0.702108	0.231264
SMF2FGGW_100840.1	scaffold002:740635-741601																						1	HET		0	0
SMF2FGGW_100841.1	scaffold002:742680-745045																						3	Zn_clus Zn_clus Fungal_trans		16.0055	23.9713	1.49769	0.403923	4.0005	4.58324	0.58274
SMF2FGGW_100842.1	scaffold002:751340-754405																			GH81			1	Glyco_hydro_81		0	0
SMF2FGGW_100843.1	scaffold002:755218-756157																						1	adh_short		230.591	34.7906	0.150876	-1.8913	7.84919	5.12063	-2.72857
SMF2FGGW_100844.1	scaffold002:756998-758105	sp|O07575|YHDF_BACSU	50	278	3e-74	278	289	Uncharacterized oxidoreductase yhdF OS=Bacillus subtilis GN=yhdF PE=3 SV=1															1	adh_short		258.173	14.7621	0.0571791	-2.86157	8.01219	3.88383	-4.12837
SMF2FGGW_100845.1	scaffold002:758367-760612	sp|O88554|PARP2_MOUSE	36	520	6e-77	289	559	Poly [ADP-ribose] polymerase 2 OS=Mus musculus GN=Parp2 PE=1 SV=3	K10798	PARP; poly [ADP-ribose] polymerase [EC:2.4.2.30]													4	BRCT WGR PARP_reg PARP		1.93606	0			0.953124
SMF2FGGW_100846.1	scaffold002:761538-761697																									0	0
SMF2FGGW_100847.1	scaffold002:761722-762243																									0	0
SMF2FGGW_100848.1	scaffold002:762931-764573																									13.0901	0			3.7104
SMF2FGGW_100849.1	scaffold002:765954-771443																									6.74497	9.41234	1.39546	0.333225	2.75381	3.23455	0.480741
SMF2FGGW_100850.1	scaffold002:775461-776733																						1	FtsJ		0	0
SMF2FGGW_100851.1	scaffold002:777958-779821																						2	Hap4_Hap_bind bZIP_1		39.4749	23.8985	0.60541	-0.50185	5.30286	4.57885	-0.724016
SMF2FGGW_100852.1	scaffold002:781335-782220																						1	COG2		32.9112	9.62053	0.292318	-1.22991	5.04051	3.26612	-1.77439
SMF2FGGW_100853.1	scaffold002:782339-783308								K02863	RP-L1, rplA; large subunit ribosomal protein L1													1	Ribosomal_L1		47.3056	38.1189	0.805801	-0.21592	5.56394	5.25243	-0.311504
SMF2FGGW_100854.1	scaffold002:783608-785572	sp|O13775|SYEC_SCHPO	54	630	0	688	716	Probable glutamyl-tRNA synthetase, cytoplasmic OS=Schizosaccharomyces pombe (strain ATCC 38366 / 972) GN=SPAC17A5.15c PE=1 SV=1	K01885	EARS, gltX; glutamyl-tRNA synthetase [EC:6.1.1.17]													2	tRNA-synt_1c tRNA-synt_1c_C		136.059	74.6874	0.548934	-0.599774	7.08809	6.22279	-0.865296
SMF2FGGW_100855.1	scaffold002:787377-788369																						1	SurE		4.79978	0			2.26297
SMF2FGGW_100856.1	scaffold002:790369-791689																									0	0
SMF2FGGW_100857.1	scaffold002:791804-793557																						3	NAD_binding_8 FMO-like FMO-like		4.88203	1.15916	0.237434	-1.43787	2.28748	0.21308	-2.0744
SMF2FGGW_100858.1	scaffold002:794197-795733																						1	Bac_luciferase		0	0
SMF2FGGW_100859.1	scaffold002:796391-798671	sp|O94469|DUR31_SCHPO	38	665	1e-124	444	664	Probable urea active transporter 1 OS=Schizosaccharomyces pombe (strain ATCC 38366 / 972) GN=dur3-1 PE=2 SV=1															1	SSF		0	0
SMF2FGGW_100860.1	scaffold002:798744-799894																			CE3/CE16			1	Lipase_GDSL		0	7.3347				2.87474
SMF2FGGW_100861.1	scaffold002:801658-802360																									0	0
SMF2FGGW_100862.1	scaffold002:803150-803911																						1	Fructosamin_kin		0	0
SMF2FGGW_100863.1	scaffold002:806597-806957																									0	0
SMF2FGGW_100864.1	scaffold002:808125-809993																									0	0
SMF2FGGW_100865.1	scaffold002:810328-811818																									0	0
SMF2FGGW_100866.1	scaffold002:814172-816101																									0	0
SMF2FGGW_100867.1	scaffold002:818117-818657																						1	NUDIX		19.5868	0			4.29181
SMF2FGGW_100868.1	scaffold002:819046-819163																									0	0
SMF2FGGW_100869.1	scaffold002:819165-819987																						1	TRI5		2.24421	0			1.16621
SMF2FGGW_100870.1	scaffold002:821901-822831																						1	UbiA		0	0
SMF2FGGW_100871.1	scaffold002:824063-824879																									4.75146	0			2.24837
SMF2FGGW_100872.1	scaffold002:826342-829131																			GH55			2	Pectate_lyase_3 Pectate_lyase_3		0	0.997538				-0.00355629
SMF2FGGW_100873.1	scaffold002:831217-831850																									24049.4	25507.3	1.06062	0.0588526	14.5537	14.6386	0.0849093
SMF2FGGW_100874.1	scaffold002:836523-837724																						1	3Beta_HSD		0	0
SMF2FGGW_100875.1	scaffold002:838013-838841	sp|Q9Y7G8|CUTI_PYRBR	47	195	5e-46	184	203	Cutinase OS=Pyrenopeziza brassicae PE=3 SV=1												CE5			1	Cutinase		0	4.93947				2.30436
SMF2FGGW_100876.1	scaffold002:840715-842607																						1	CFEM		0	0
SMF2FGGW_100877.1	scaffold002:844809-846618								K11309	RTT109, KAT11; regulator of Ty1 transposition protein 109													1	KAT11		3.6824	3.75425	1.01951	0.0193226	1.88065	1.90852	0.0278784
SMF2FGGW_100878.1	scaffold002:847537-848551																									15.2887	12.0695	0.789439	-0.236437	3.93439	3.59329	-0.3411
SMF2FGGW_100879.1	scaffold002:848947-850069																									4.00128	0			2.00046
SMF2FGGW_100880.1	scaffold002:851160-858808																						1	CorA		7.46232	19.8849	2.66471	0.980096	2.89962	4.3136	1.41398
SMF2FGGW_100881.1	scaffold002:860795-861704																						1	Ribosomal_L27		35.1629	41.6264	1.18382	0.168744	5.13598	5.37943	0.243445
SMF2FGGW_100882.1	scaffold002:861981-862480	sp|C7Z403|LCL2_NECH7	54	129	5e-30	129	119	Long chronological lifespan protein 2 OS=Nectria haematococca (strain 77-13-4 / FGSC 9596 / MPVI) GN=LCL2 PE=3 SV=1																		14.5976	7.36217	0.504341	-0.6845	3.86766	2.88013	-0.987528
SMF2FGGW_100883.1	scaffold002:862972-863896								K16833	PPP1R2, IPP2; protein phosphatase inhibitor 2													1	IPP-2		547.926	542.193	0.989537	-0.0105183	9.09784	9.08266	-0.0151746
SMF2FGGW_100884.1	scaffold002:865453-867551																						3	Zn_clus Zn_clus Fungal_trans		12.5603	19.4449	1.54812	0.437043	3.6508	4.28132	0.630521
SMF2FGGW_100885.1	scaffold002:875457-879406								K13281	uvsE, UVE1; UV DNA damage endonuclease [EC:3.-.-.-]													3	UvdE SET Rubis-subs-bind		20.9292	12.7218	0.607849	-0.497829	4.38745	3.66923	-0.718214
SMF2FGGW_100886.1	scaffold002:882047-883095																									3.97186	6.63297	1.66999	0.512818	1.98981	2.72966	0.73984
SMF2FGGW_100887.1	scaffold002:883948-885510	sp|Q9HFE5|AP1M1_SCHPO	65	436	1e-177	620	426	AP-1 complex subunit mu-1 OS=Schizosaccharomyces pombe (strain ATCC 38366 / 972) GN=apm1 PE=1 SV=1	K12393	AP1M; AP-1 complex subunit mu													2	Clat_adaptor_s Adap_comp_sub		18.638	14.1287	0.758059	-0.276993	4.22018	3.82056	-0.399618
SMF2FGGW_100888.1	scaffold002:889531-891968																						3	Opi1 Opi1 Opi1		14.2401	12.9272	0.907803	-0.0967286	3.83189	3.69234	-0.139549
SMF2FGGW_100889.1	scaffold002:893994-894755										MER065250	62	153	8e-52	201	152	family C56 non-peptidase homologues (Gibberella zeae)	C56.UNW	C56				2	DJ-1_PfpI_N DJ-1_PfpI		801.472	224.393	0.279976	-1.27305	9.64651	7.80988	-1.83662
SMF2FGGW_100890.1	scaffold002:895228-896712	sp|O74462|TAF6_SCHPO	46	397	1e-95	350	452	Transcription initiation factor TFIID subunit 6 OS=Schizosaccharomyces pombe (strain ATCC 38366 / 972) GN=taf6 PE=1 SV=1	K03131	TAF6; transcription initiation factor TFIID subunit 6													2	TAF DUF1546		21.3709	14.4633	0.676775	-0.390421	4.41758	3.85432	-0.563251
SMF2FGGW_100891.1	scaffold002:896980-897711	sp|O74882|SDH3_SCHPO	37	144	9e-22	103	180	Succinate dehydrogenase cytochrome B subunit, mitochondrial OS=Schizosaccharomyces pombe (strain ATCC 38366 / 972) GN=sdh3 PE=2 SV=1	K00236	SDHC, SDH3; succinate dehydrogenase (ubiquinone) cytochrome b560 subunit													1	Sdh_cyt		236.931	358.369	1.51255	0.413796	7.88832	8.4853	0.596979
SMF2FGGW_100892.1	scaffold002:899603-900696																									0	1.9649				0.974456
SMF2FGGW_100893.1	scaffold002:903908-904166																									0	0
SMF2FGGW_100894.1	scaffold002:904287-905988																									0	0
SMF2FGGW_100895.1	scaffold002:907041-909670																						2	Zn_clus Fungal_trans		3.34528	5.52679	1.65212	0.502056	1.74213	2.46644	0.724315
SMF2FGGW_100896.1	scaffold002:910624-911045																									10.4437	14.4289	1.38159	0.323235	3.38456	3.85089	0.466328
SMF2FGGW_100897.1	scaffold002:912418-914242	sp|P14010|GATA_EMENI	62	452	1e-173	607	498	4-aminobutyrate aminotransferase OS=Emericella nidulans GN=gatA PE=3 SV=1															1	Aminotran_3		197.615	1831.95	9.2703	2.22681	7.62655	10.8392	3.21262
SMF2FGGW_100898.1	scaffold002:915038-916959																						1	MFS_1		0	2.40264				1.26462
SMF2FGGW_100899.1	scaffold002:917939-919288	sp|Q12358|JLP1_YEAST	36	310	6e-44	178	412	Alpha-ketoglutarate-dependent sulfonate dioxygenase OS=Saccharomyces cerevisiae (strain ATCC 204508 / S288c) GN=JLP1 PE=2 SV=1															1	TauD		0	0
SMF2FGGW_100900.1	scaffold002:920864-921614																									0	0
SMF2FGGW_100901.1	scaffold002:922344-922761																									0	0
SMF2FGGW_100902.1	scaffold002:923604-926115																						1	Fungal_trans		149.402	63.2631	0.423442	-0.859335	7.22306	5.98329	-1.23976
SMF2FGGW_100903.1	scaffold002:931234-931345																									0	0
SMF2FGGW_100904.1	scaffold002:932194-936556	sp|Q12674|ATC8_YEAST	37	1448	0	954	1656	Probable phospholipid-transporting ATPase DNF3 OS=Saccharomyces cerevisiae (strain ATCC 204508 / S288c) GN=DNF3 PE=1 SV=1	K01530	E3.6.3.1; phospholipid-translocating ATPase [EC:3.6.3.1]													2	E1-E2_ATPase HAD		3.29686	2.38113	0.722242	-0.325396	1.72109	1.25165	-0.469446
SMF2FGGW_100905.1	scaffold002:939247-941247																						1	Homeobox		43.9572	47.8288	1.08808	0.0844123	5.45803	5.57981	0.12178
SMF2FGGW_100906.1	scaffold002:949260-950639																						1	Adaptin_binding		16.3742	2.99021	0.182617	-1.70036	4.03335	1.58025	-2.45311
SMF2FGGW_100907.1	scaffold002:951986-953270																									15.5081	9.88892	0.637662	-0.449946	3.95495	3.30581	-0.649137
SMF2FGGW_100908.1	scaffold002:954736-956107																									7.35261	8.34977	1.13562	0.127178	2.87826	3.06174	0.18348
SMF2FGGW_100909.1	scaffold002:956630-956729																									0	0
SMF2FGGW_100910.1	scaffold003:188-2294																						1	MOZ_SAS		1.64791	1.90828	1.158	0.146695	0.720637	0.932273	0.211635
SMF2FGGW_100911.1	scaffold003:5919-6804	sp|P00842|ATP9_NEUCR	63	146	1e-40	165	147	ATP synthase subunit 9, mitochondrial OS=Neurospora crassa (strain ATCC 24698 / 74-OR23-1A / CBS 708.71 / DSM 1257 / FGSC 987) GN=atp-9 PE=1 SV=1	K02128	ATPeF0C, ATP5G; F-type H+-transporting ATPase subunit c [EC:3.6.3.14]													1	ATP-synt_C		337.776	40.2142	0.119056	-2.12816	8.39992	5.32963	-3.07029
SMF2FGGW_100912.1	scaffold003:9028-11710	sp|Q10146|RRP6_SCHPO	42	528	1e-105	384	777	Exosome complex exonuclease rrp6 OS=Schizosaccharomyces pombe (strain ATCC 38366 / 972) GN=rrp6 PE=2 SV=2	K12591	RRP6, EXOSC10; exosome complex exonuclease RRP6 [EC:3.1.13.-]													3	PMC2NT DNA_pol_A_exo1 HRDC		27.9221	27.3938	0.98108	-0.0191026	4.80334	4.77578	-0.027558
SMF2FGGW_100913.1	scaffold003:13896-15602	sp|Q00075|TPSA_ASPNG	74	462	0	739	517	Alpha,alpha-trehalose-phosphate synthase [UDP-forming] 1 OS=Aspergillus niger GN=tpsA PE=3 SV=1	K00697	otsA; trehalose 6-phosphate synthase [EC:2.4.1.15]										GT20			1	Glyco_transf_20		255.086	49.7965	0.195215	-1.63365	7.99484	5.63797	-2.35687
SMF2FGGW_100914.1	scaffold003:16295-18931																						1	VID27		44.2066	22.6421	0.512188	-0.66906	5.46619	4.50094	-0.965254
SMF2FGGW_100915.1	scaffold003:21574-22637	sp|C8ZJM1|AQY1_YEAS8	43	232	3e-41	169	327	Aquaporin-1 OS=Saccharomyces cerevisiae (strain Lalvin EC1118 / Prise de mousse) GN=AQY1 PE=2 SV=1	K09885	AQPF; aquaporin rerated protein, other eukaryote													1	MIP		29.4742	0			4.88138
SMF2FGGW_100916.1	scaffold003:23004-24595																									21.2857	96.3168	4.52495	1.50961	4.41181	6.58972	2.1779
SMF2FGGW_100917.1	scaffold003:31057-34303								K11771	SWI1, ADR6; SWI/SNF chromatin-remodeling complex subunit SWI1													1	ARID		20.9759	40.8176	1.94593	0.665738	4.39066	5.35112	0.960459
SMF2FGGW_100918.1	scaffold003:34837-35441																						1	Img2		28.2583	23.381	0.827403	-0.189463	4.8206	4.54726	-0.273338
SMF2FGGW_100919.1	scaffold003:35996-37437	sp|Q7S519|EIF3E_NEUCR	65	431	1e-171	600	443	Eukaryotic translation initiation factor 3 subunit E OS=Neurospora crassa (strain ATCC 24698 / 74-OR23-1A / CBS 708.71 / DSM 1257 / FGSC 987) GN=int-6 PE=3 SV=1	K03250	EIF3E, INT6; translation initiation factor 3 subunit E													2	eIF3_N PCI		72.1992	62.9949	0.872515	-0.136375	6.17391	5.97716	-0.196748
SMF2FGGW_100920.1	scaffold003:38469-44439	sp|P24686|BIME_EMENI	37	1951	0	1130	2067	Negative regulator of mitosis OS=Emericella nidulans GN=bimE PE=2 SV=2	K03348	APC1; anaphase-promoting complex subunit 1													1	Apc1		4.97124	1.89288	0.380766	-0.965569	2.31361	0.920583	-1.39302
SMF2FGGW_100921.1	scaffold003:45147-49488																						2	WD40 Clathrin		18.2696	8.15092	0.446147	-0.807107	4.19137	3.02696	-1.16441
SMF2FGGW_100922.1	scaffold003:49969-50761																									0	0
SMF2FGGW_100923.1	scaffold003:53749-54983								K07034	K07034													1	Grp1_Fun34_YaaH		11.3965	38.241	3.3555	1.2106	3.51052	5.25705	1.74653
SMF2FGGW_100924.1	scaffold003:55272-55835																									1510.66	163.785	0.108419	-2.22175	10.561	7.35566	-3.2053
SMF2FGGW_100925.1	scaffold003:56637-58518	sp|Q33446|GATB_EMENI	48	528	1e-132	474	602	Probable glutamyl-tRNA(Gln) amidotransferase subunit B, mitochondrial OS=Emericella nidulans GN=nempA PE=3 SV=2	K02434	gatB; aspartyl-tRNA(Asn)/glutamyl-tRNA (Gln) amidotransferase subunit B [EC:6.3.5.6 6.3.5.7]													2	GatB_N GatB_Yqey		6.17854	4.15445	0.6724	-0.396902	2.62727	2.05466	-0.572608
SMF2FGGW_100926.1	scaffold003:59970-61676																									1.55762	1.7035	1.09366	0.0895289	0.639343	0.768502	0.129159
SMF2FGGW_100927.1	scaffold003:64971-69161																						1	Sec7		3.17982	2.65302	0.83433	-0.181126	1.66895	1.40764	-0.26131
SMF2FGGW_100928.1	scaffold003:69780-71242																			GH16			1	Glyco_hydro_16		0	0
SMF2FGGW_100929.1	scaffold003:72287-73312																						1	DUF1524		0	5.01168				2.32529
SMF2FGGW_100930.1	scaffold003:74829-75921																						3	F-box Ank Ank_2		0	0
SMF2FGGW_100931.1	scaffold003:77592-81729								K11849	USP25_28, UBP2; ubiquitin carboxyl-terminal hydrolase 25/28 [EC:3.1.2.15]	MER064150	50	656	1e-169	596	637	family C19 unassigned peptidases (Gibberella zeae)	C19.UPW	C19				3	RPT RPT UCH		16.0372	11.4458	0.713703	-0.337292	4.00335	3.51675	-0.486604
SMF2FGGW_100932.1	scaffold003:82218-83362								K05607	AUH; methylglutaconyl-CoA hydratase [EC:4.2.1.18]													1	ECH		18.9827	38.2333	2.01411	0.700181	4.24661	5.25676	1.01014
SMF2FGGW_100933.1	scaffold003:84473-85436																						1	DnaJ		12.0162	11.3358	0.943376	-0.0582916	3.58691	3.50281	-0.0840945
SMF2FGGW_100934.1	scaffold003:85703-87654																									1.39034	0			0.475438
SMF2FGGW_100935.1	scaffold003:88713-91793																						3	Hydant_A_N Hydantoinase_A DUF917		5.72996	0			2.51853
SMF2FGGW_100936.1	scaffold003:92527-95186																									0	0
SMF2FGGW_100937.1	scaffold003:95989-97269								K14557	UTP6; U3 small nucleolar RNA-associated protein 6													1	U3_assoc_6		11.3115	15.4529	1.36612	0.311973	3.49972	3.94981	0.450087
SMF2FGGW_100938.1	scaffold003:98073-101492	sp|P25618|CWH43_YEAST	45	1004	0	746	953	Protein CWH43 OS=Saccharomyces cerevisiae (strain ATCC 204508 / S288c) GN=CWH43 PE=1 SV=2															1	Frag1		20.0915	16.1861	0.805619	-0.216143	4.32851	4.01668	-0.31183
SMF2FGGW_100939.1	scaffold003:103546-105419																						1	p450		3.76333	58.0171	15.4164	2.73543	1.91201	5.85841	3.9464
SMF2FGGW_100940.1	scaffold003:105950-107832																						1	zf-CCCH		6.35928	6.69514	1.05281	0.0514665	2.66886	2.74311	0.0742508
SMF2FGGW_100941.1	scaffold003:108276-108859	sp|P55828|RS20_DROME	64	114	2e-37	154	120	40S ribosomal protein S20 OS=Drosophila melanogaster GN=RpS20 PE=1 SV=1	K02969	RP-S20e, RPS20; small subunit ribosomal protein S20e													1	Ribosomal_S10		1593.06	1487.73	0.933882	-0.0684057	10.6376	10.5389	-0.0986879
SMF2FGGW_100942.1	scaffold003:109361-111430																						1	CUE		7.86359	3.80497	0.483872	-0.725934	2.97519	1.92789	-1.0473
SMF2FGGW_100943.1	scaffold003:111797-118599	sp|Q4WXH8|DPOE_ASPFU	65	2236	0	3041	2230	DNA polymerase epsilon catalytic subunit A OS=Neosartorya fumigata (strain ATCC MYA-4609 / Af293 / CBS 101355 / FGSC A1100) GN=pol2 PE=3 SV=1	K02324	POLE1; DNA polymerase epsilon subunit 1 [EC:2.7.7.7]													3	DNA_pol_B_exo1 DNA_pol_B DUF1744		3.47434	1.41862	0.408314	-0.895719	1.79674	0.504488	-1.29225
SMF2FGGW_100944.1	scaffold003:119108-119706																						1	DUF3767		58.5314	39.1375	0.668658	-0.402481	5.87114	5.29048	-0.580659
SMF2FGGW_100945.1	scaffold003:120181-121039																									3.44501	2.79401	0.811031	-0.209446	1.78451	1.48234	-0.302171
SMF2FGGW_100946.1	scaffold003:122942-123968								K01785	E5.1.3.3, galM; aldose 1-epimerase [EC:5.1.3.3]													1	Aldose_epim		27.7012	5.67825	0.204982	-1.58483	4.79188	2.50545	-2.28643
SMF2FGGW_100947.1	scaffold003:124272-125567																									3.16977	0			1.66438
SMF2FGGW_100948.1	scaffold003:127567-130512								K03860	PIGQ, GPI1; phosphatidylinositol glycan, class Q													1	Gpi1		4.78574	4.68605	0.979169	-0.0210521	2.25874	2.22837	-0.0303697
SMF2FGGW_100949.1	scaffold003:131039-131664																						1	MCPVI		0	0
SMF2FGGW_100950.1	scaffold003:132635-133349																									0	0
SMF2FGGW_100951.1	scaffold003:134257-138976	sp|C7YQ16|NOP9_NECH7	63	718	0	895	743	Nucleolar protein 9 OS=Nectria haematococca (strain 77-13-4 / FGSC 9596 / MPVI) GN=NOP9 PE=3 SV=1	K14790	NOP9; nucleolar protein 9													1	Pyridoxal_deC		4.18458	1.7479	0.4177	-0.872992	2.06508	0.805623	-1.25946
SMF2FGGW_100952.1	scaffold003:143333-144131	sp|P32253|RASC_DICDI	37	188	3e-25	115	189	Ras-like protein rasC OS=Dictyostelium discoideum GN=rasC PE=2 SV=1															2	Ras Ras		0	0
SMF2FGGW_100953.1	scaffold003:144900-145722	sp|Q9ZVJ2|AMERL_ARATH	50	157	3e-36	152	214	Uncharacterized protein At2g38710 OS=Arabidopsis thaliana GN=At2g38710 PE=2 SV=1															1	AMMECR1		46.9605	35.1632	0.748782	-0.289307	5.55338	5.13599	-0.417381
SMF2FGGW_100954.1	scaffold003:147677-147953																									0	18.5623				4.2143
SMF2FGGW_100955.1	scaffold003:150407-151514																									0	0
SMF2FGGW_100956.1	scaffold003:152493-154184	sp|D1ZEB4|LIS11_SORMK	66	475	0	653	460	Nuclear distribution protein PAC1-1 OS=Sordaria macrospora (strain ATCC MYA-333 / DSM 997 / K(L3346) / K-hell) GN=PAC1-1 PE=3 SV=1	K16794	PAFAH1B1, LIS1; platelet-activating factor acetylhydrolase IB subunit alpha	MER156074	45	266	8e-57	219	253	family S9 non-peptidase homologues (Dipodomys ordii)	S09.UNW	S09X				7	WD40 WD40 WD40 WD40 WD40 WD40 WD40		10.0538	9.28606	0.923637	-0.0794387	3.32967	3.21507	-0.114602
SMF2FGGW_100957.1	scaffold003:154966-156358																						1	Abhydrolase_6		1.99297	0			0.99492
SMF2FGGW_100958.1	scaffold003:158677-159835																									0	0
SMF2FGGW_100959.1	scaffold003:160077-160896																									5.40582	0			2.43451
SMF2FGGW_100960.1	scaffold003:161366-162173								K01560	E3.8.1.2; 2-haloacid dehalogenase [EC:3.8.1.2]													1	HAD_2		22.5625	17.1792	0.761405	-0.272588	4.49586	4.10259	-0.393264
SMF2FGGW_100961.1	scaffold003:162632-163640								K13108	SNIP1; smad nuclear-interacting protein 1													1	FHA		2.13901	0			1.09694
SMF2FGGW_100962.1	scaffold003:165031-166108																						1	Beta_elim_lyase		19.7928	35.6331	1.80031	0.587958	4.3069	5.15515	0.848242
SMF2FGGW_100963.1	scaffold003:169426-170830																						1	Methyltransf_23		11.7009	24.4992	2.09379	0.738974	3.54855	4.61466	1.06612
SMF2FGGW_100964.1	scaffold003:178075-179317																									26.7322	30.6722	1.14739	0.137488	4.74051	4.93886	0.198353
SMF2FGGW_100965.1	scaffold003:193387-197868	sp|Q55DQ2|ABCGB_DICDI	37	1428	0	970	1442	ABC transporter G family member 11 OS=Dictyostelium discoideum GN=abcG11 PE=3 SV=1															5	ABC_tran ABC2_membrane PDR_CDR ABC_tran ABC2_membrane		11.5678	3.80091	0.328577	-1.11298	3.53204	1.92634	-1.6057
SMF2FGGW_100966.1	scaffold003:204088-205924																									16.9321	3.38099	0.199679	-1.61104	4.08169	1.75745	-2.32424
SMF2FGGW_100967.1	scaffold003:208643-209548	sp|P87304|YB22_SCHPO	35	151	2e-22	105	161	Putative esterase C31F10.02 OS=Schizosaccharomyces pombe (strain ATCC 38366 / 972) GN=SPBC31F10.02 PE=2 SV=1															1	4HBT		32.9065	23.1853	0.704581	-0.35015	5.0403	4.53514	-0.505162
SMF2FGGW_100968.1	scaffold003:209889-211435	sp|Q6BZX4|TFB2_YARLI	41	486	4e-96	352	467	RNA polymerase II transcription factor B subunit 2 OS=Yarrowia lipolytica (strain CLIB 122 / E 150) GN=TFB2 PE=3 SV=1	K03144	TFIIH4, GTF2H4, TFB2; transcription initiation factor TFIIH subunit 4													1	Tfb2		19.2675	27.9084	1.44847	0.37051	4.2681	4.80263	0.53453
SMF2FGGW_100969.1	scaffold003:212202-213489																									42.5404	60.3086	1.41768	0.349019	5.41076	5.91429	0.50353
SMF2FGGW_100970.1	scaffold003:214612-215656																						1	NRDE		2768.75	2251.87	0.813316	-0.206633	11.435	11.1369	-0.298111
SMF2FGGW_100971.1	scaffold003:217999-221289								K01230	MAN1; mannosyl-oligosaccharide alpha-1,2-mannosidase [EC:3.2.1.113]										GH47			1	Glyco_hydro_47		21.0031	37.8748	1.8033	0.589616	4.39253	5.24317	0.850636
SMF2FGGW_100972.1	scaffold003:222615-223679																						1	Fig1		11.1719	14.7073	1.31645	0.274948	3.4818	3.87846	0.396658
SMF2FGGW_100973.1	scaffold003:226053-228556																						1	RINT1_TIP1		15.4746	14.2848	0.923113	-0.0800042	3.95183	3.83641	-0.115421
SMF2FGGW_100974.1	scaffold003:228902-229968	sp|P32331|YMC1_YEAST	43	299	1e-63	243	307	Carrier protein YMC1, mitochondrial OS=Saccharomyces cerevisiae (strain ATCC 204508 / S288c) GN=YMC1 PE=1 SV=2	K15109	SLC25A20_29, CACT, CACL, CRC1; solute carrier family 25 (mitochondrial carnitine/acylcarnitine transporter), member 20/29													3	Mito_carr Mito_carr Mito_carr		7.37339	19.4274	2.6348	0.968805	2.88233	4.28002	1.39769
SMF2FGGW_100975.1	scaffold003:231009-232136																						1	IBR		5.62425	6.9866	1.24223	0.216907	2.49166	2.80459	0.31293
SMF2FGGW_100976.1	scaffold003:233313-235296	sp|Q10723|ARS_VOLCA	37	574	2e-99	363	649	Arylsulfatase OS=Volvox carteri PE=1 SV=1															1	Sulfatase		0	0
SMF2FGGW_100977.1	scaffold003:235428-236629																						2	GFA GFA		7.84843	3.12877	0.398649	-0.919674	2.9724	1.6456	-1.32681
SMF2FGGW_100978.1	scaffold003:237450-239971																						1	Sec34		5.77575	3.48477	0.603345	-0.505265	2.53001	1.80106	-0.728945
SMF2FGGW_100979.1	scaffold003:240849-242685																						1	RCC1_2		24.1587	28.4295	1.17678	0.162783	4.59447	4.82932	0.234846
SMF2FGGW_100980.1	scaffold003:244498-246073								K01104	E3.1.3.48; protein-tyrosine phosphatase [EC:3.1.3.48]													1	Y_phosphatase		44.2134	48.1501	1.08904	0.0852948	5.46641	5.58947	0.123055
SMF2FGGW_100981.1	scaffold003:247290-250340																									0.600769	0.834394	1.38888	0.328496	-0.735118	-0.261199	0.473918
SMF2FGGW_100982.1	scaffold003:252246-254838																									3.18813	4.68295	1.46887	0.384494	1.67271	2.22742	0.554707
SMF2FGGW_100983.1	scaffold003:255785-256640	sp|Q10143|PFD3_SCHPO	53	165	2e-43	175	169	Probable prefoldin subunit 3 OS=Schizosaccharomyces pombe (strain ATCC 38366 / 972) GN=SPAC3H8.07c PE=2 SV=1															1	Prefoldin		64.8076	21.8856	0.337701	-1.0856	6.01809	4.45191	-1.56618
SMF2FGGW_100984.1	scaffold003:257441-258068	sp|O13689|YDYA_SCHPO	56	107	3e-21	102	162	Uncharacterized protein C11E3.10 OS=Schizosaccharomyces pombe (strain ATCC 38366 / 972) GN=SPAC11E3.10 PE=2 SV=2															1	VanZ		28.9736	19.2959	0.665982	-0.406496	4.85667	4.27022	-0.586445
SMF2FGGW_100985.1	scaffold003:259321-262856								K11359	SPT7; transcriptional activator SPT7													2	Bromodomain Bromo_TP		8.08313	12.8741	1.59271	0.465439	3.01491	3.6864	0.671486
SMF2FGGW_100986.1	scaffold003:264816-266498	sp|P34898|GLYC_NEUCR	82	480	0	852	480	Serine hydroxymethyltransferase, cytosolic OS=Neurospora crassa (strain ATCC 24698 / 74-OR23-1A / CBS 708.71 / DSM 1257 / FGSC 987) GN=for PE=3 SV=2	K00600	glyA, SHMT; glycine hydroxymethyltransferase [EC:2.1.2.1]													1	SHMT		103.988	75.0578	0.721793	-0.326016	6.70027	6.22993	-0.470343
SMF2FGGW_100987.1	scaffold003:267758-269724																						3	Ferric_reduct FAD_binding_8 NAD_binding_6		1.32953	1.88232	1.41578	0.347681	0.410916	0.912512	0.501596
SMF2FGGW_100988.1	scaffold003:270309-273100																						1	RRM_1		5.27335	2.65269	0.503037	-0.687093	2.39872	1.40746	-0.991264
SMF2FGGW_100989.1	scaffold003:274068-274818								K15033	ICT1; peptidyl-tRNA hydrolase ICT1 [EC:3.1.1.29]													1	RF-1		11.2149	0			3.48734
SMF2FGGW_100990.1	scaffold003:275966-277387	sp|Q9P7I2|KCC1_SCHPO	58	310	1e-110	397	335	Calcium/calmodulin-dependent protein kinase type I OS=Schizosaccharomyces pombe (strain ATCC 38366 / 972) GN=cmk1 PE=1 SV=1															1	Pkinase		14.1556	5.5185	0.389846	-0.942007	3.8233	2.46428	-1.35902
SMF2FGGW_100991.1	scaffold003:279053-280481	sp|Q10142|AUR1_SCHPO	46	369	3e-86	319	422	Inositol phosphorylceramide synthase catalytic subunit aur1 OS=Schizosaccharomyces pombe (strain ATCC 38366 / 972) GN=aur1 PE=1 SV=1															1	PAP2		157.307	366.638	2.33072	0.846174	7.29744	8.51821	1.22077
SMF2FGGW_100992.1	scaffold003:288133-290352																						1	RNA_polI_A34		6.02937	5.05448	0.83831	-0.176366	2.59201	2.33756	-0.254445
SMF2FGGW_100993.1	scaffold003:290923-293304	sp|Q4IR18|GRC3_GIBZE	45	723	1e-176	618	796	Polynucleotide 5'-hydroxyl-kinase GRC3 OS=Gibberella zeae (strain PH-1 / FGSC 9075 / NRRL 31084) GN=GRC3 PE=3 SV=1															1	Clp1		2.57652	0			1.36542
SMF2FGGW_100994.1	scaffold003:296533-297054																						1	Zn_clus		191.822	124.346	0.648236	-0.433502	7.58362	6.95822	-0.625408
SMF2FGGW_100995.1	scaffold003:298029-299400																									1.22196	1.51916	1.24322	0.217697	0.289197	0.603274	0.314077
SMF2FGGW_100996.1	scaffold003:300390-301008																						1	Pkinase		0	0
SMF2FGGW_100997.1	scaffold003:301072-301501																									0	0
SMF2FGGW_100998.1	scaffold003:302623-303298																									0	0
SMF2FGGW_100999.1	scaffold003:304547-306078																									1.83298	0			0.874191
SMF2FGGW_101000.1	scaffold003:309604-309946																									8.81293	0			3.13962
SMF2FGGW_101001.1	scaffold003:317189-320391																						1	Lgl_C		32.4307	23.861	0.735753	-0.306861	5.01929	4.57658	-0.442706
SMF2FGGW_101002.1	scaffold003:321118-324209								K11596	AGO1; argonaute													3	DUF1785 PAZ Piwi		2.20199	1.54299	0.700725	-0.355644	1.13881	0.625729	-0.513079
SMF2FGGW_101003.1	scaffold003:326549-329730	sp|Q4IR09|RNA14_GIBZE	67	1007	0	1337	997	mRNA 3'-end-processing protein RNA14 OS=Gibberella zeae (strain PH-1 / FGSC 9075 / NRRL 31084) GN=RNA14 PE=3 SV=1	K14408	CSTF3, RNA14; cleavage stimulation factor subunit 3													1	Suf		7.9442	2.16565	0.272608	-1.29972	2.9899	1.1148	-1.8751
SMF2FGGW_101004.1	scaffold003:331081-332105	sp|Q4IR08|ASF1_GIBZE	91	155	2e-81	302	279	Histone chaperone ASF1 OS=Gibberella zeae (strain PH-1 / FGSC 9075 / NRRL 31084) GN=ASF1 PE=3 SV=1	K10753	ASF1; histone chaperone ASF1													1	ASF1_hist_chap		47.0406	30.8595	0.656018	-0.421566	5.55583	4.94764	-0.608192
SMF2FGGW_101005.1	scaffold003:333431-336168																						1	CorA		0.89661	1.06006	1.1823	0.167463	-0.157448	0.0841459	0.241593
SMF2FGGW_101006.1	scaffold003:337090-339649	sp|P33277|GAP1_SCHPO	43	734	1e-172	607	766	GTPase-activating protein OS=Schizosaccharomyces pombe (strain ATCC 38366 / 972) GN=gap1 PE=2 SV=1	K05767	IQGAP2_3; Ras GTPase-activating-like protein IQGAP2/3													2	RasGAP RasGAP_C		24.4944	23.5365	0.960893	-0.0398912	4.61438	4.55683	-0.0575522
SMF2FGGW_101007.1	scaffold003:345299-346080	sp|O14313|PMP20_SCHPO	45	159	1e-26	119	156	Putative peroxiredoxin pmp20 OS=Schizosaccharomyces pombe (strain ATCC 38366 / 972) GN=pmp20 PE=2 SV=2	K11187	PRDX5; peroxiredoxin 5, atypical 2-Cys peroxiredoxin [EC:1.11.1.15]													1	Redoxin		462.975	129.802	0.280365	-1.27166	8.85479	7.02017	-1.83462
SMF2FGGW_101008.1	scaffold003:347304-349037	sp|Q9P3U4|YKX2_SCHPO	54	468	1e-157	554	504	Uncharacterized RING finger protein C328.02 OS=Schizosaccharomyces pombe (strain ATCC 38366 / 972) GN=SPAC328.02 PE=2 SV=1	K11968	ARIH1; ariadne-1													3	zf-C3HC4_2 IBR IBR		74.4792	98.5231	1.32283	0.279771	6.21877	6.62239	0.403624
SMF2FGGW_101009.1	scaffold003:350494-352941								K10746	EXO1; exonuclease 1 [EC:3.1.-.-]													2	XPG_N XPG_I		1.93292	2.24376	1.16081	0.149121	0.950782	1.16592	0.215136
SMF2FGGW_101010.1	scaffold003:354135-354873								K14860	TMA16; translation machinery-associated protein 16													1	DUF2962		13.9414	0			3.8013
SMF2FGGW_101011.1	scaffold003:355754-356731								K15414	C1QBP; complement component 1 Q subcomponent-binding protein, mitochondrial													1	MAM33		76.6521	36.8412	0.480629	-0.732661	6.26025	5.20325	-1.05701
SMF2FGGW_101012.1	scaffold003:357337-359130	sp|O94512|OBP1_SCHPO	38	277	9e-57	221	516	Oxysterol-binding protein-like protein 1 OS=Schizosaccharomyces pombe (strain ATCC 38366 / 972) GN=obp1 PE=1 SV=1															2	Oxysterol_BP Oxysterol_BP		95.8075	70.5031	0.735883	-0.306684	6.58207	6.13961	-0.442452
SMF2FGGW_101013.1	scaffold003:363623-364702																									604.334	51.3724	0.0850066	-2.46503	9.2392	5.68292	-3.55628
SMF2FGGW_101014.1	scaffold003:366296-367584																						1	TBCC		46.4318	16.5171	0.355728	-1.03359	5.53704	4.04589	-1.49115
SMF2FGGW_101015.1	scaffold003:367717-368125																						1	Med9		22.8736	0			4.51561
SMF2FGGW_101016.1	scaffold003:368735-370753	sp|Q0STD7|GPMI_CLOPS	48	530	1e-131	467	512	2,3-bisphosphoglycerate-independent phosphoglycerate mutase OS=Clostridium perfringens (strain SM101 / Type A) GN=gpmI PE=3 SV=1	K15633	gpmI; 2,3-bisphosphoglycerate-independent phosphoglycerate mutase [EC:5.4.2.1]													2	Metalloenzyme iPGM_N		241.355	92.6198	0.383749	-0.957764	7.91501	6.53325	-1.38176
SMF2FGGW_101017.1	scaffold003:375952-379046	sp|Q00586|FRQ_CRESP	59	995	0	1048	1015	Frequency clock protein OS=Creopus spinulosus GN=FRQ PE=3 SV=1															1	FRQ		190.223	326.954	1.71879	0.541621	7.57155	8.35294	0.781396
SMF2FGGW_101018.1	scaffold003:380299-382251								K05906	PCYOX1, FCLY; prenylcysteine oxidase / farnesylcysteine lyase [EC:1.8.3.5 1.8.3.6]													3	NAD_binding_8 Prenylcys_lyase Prenylcys_lyase		27.9662	12.6883	0.453701	-0.790316	4.80561	3.66543	-1.14019
SMF2FGGW_101019.1	scaffold003:382804-384218																						1	WSC		1.92212	1.74555	0.908138	-0.0963566	0.942698	0.803682	-0.139017
SMF2FGGW_101020.1	scaffold003:385718-386719																									2.97468	0			1.57273
SMF2FGGW_101021.1	scaffold003:386765-387785																						1	Cupin_8		29.4797	17.6059	0.597221	-0.515467	4.88165	4.13799	-0.743663
SMF2FGGW_101022.1	scaffold003:388718-389869	sp|Q8TG12|CSK2B_NEUCR	70	346	1e-132	472	333	Casein kinase II subunit beta-1 OS=Neurospora crassa (strain ATCC 24698 / 74-OR23-1A / CBS 708.71 / DSM 1257 / FGSC 987) GN=ckb-1 PE=2 SV=1	K03115	CSNK2B; casein kinase II subunit beta													1	CK_II_beta		10.4021	11.0706	1.06427	0.0622881	3.3788	3.46866	0.0898586
SMF2FGGW_101023.1	scaffold003:390904-394835	sp|Q2GSV2|PAN2_CHAGB	61	1112	0	1440	1102	PAB-dependent poly(A)-specific ribonuclease subunit PAN2 OS=Chaetomium globosum (strain ATCC 6205 / CBS 148.51 / DSM 1962 / NBRC 6347 / NRRL 1970) GN=PAN2 PE=3 SV=2	K12571	PAN2; PAB-dependent poly(A)-specific ribonuclease subunit 2 [EC:3.1.13.4]	MER090263	51	389	1e-119	427	396	family C19 non-peptidase homologues (Emericella nidulans)	C19.UNW	C19				2	UCH_1 RNase_T		9.74226	12.7476	1.30848	0.268869	3.28426	3.67215	0.387897
SMF2FGGW_101024.1	scaffold003:395646-396562																						1	Methyltransf_25		7.20557	44.2169	6.13649	1.81425	2.84911	5.46653	2.61741
SMF2FGGW_101025.1	scaffold003:398075-400509																						2	Zn_clus Fungal_trans		4.16834	6.31816	1.51575	0.415909	2.05947	2.6595	0.600032
SMF2FGGW_101026.1	scaffold003:404119-405619																						1	Copper-fist		23.5731	151.173	6.41295	1.85832	4.55907	7.24006	2.68099
SMF2FGGW_101027.1	scaffold003:411748-411946																									0	0
SMF2FGGW_101028.1	scaffold003:413036-413237																									0	0
SMF2FGGW_101029.1	scaffold003:420244-424525																						6	PAS_2 GAF PHY HisKA HATPase_c Response_reg		2.58788	5.33116	2.06005	0.722731	1.37177	2.41445	1.04268
SMF2FGGW_101030.1	scaffold003:425600-430502																						3	ABC_tran ABC2_membrane_3 ABC_tran		2.71606	1.02284	0.37659	-0.976605	1.44152	0.0325805	-1.40893
SMF2FGGW_101031.1	scaffold003:432363-434871								K10838	XPC; xeroderma pigmentosum group C-complementing protein													4	Rad4 BHD_1 BHD_2 BHD_3		4.62593	2.98867	0.646069	-0.436848	2.20974	1.5795	-0.63024
SMF2FGGW_101032.1	scaffold003:435546-436638	sp|P0C582|M2OM_NEUCR	68	334	1e-127	454	331	Putative mitochondrial 2-oxoglutarate/malate carrier protein OS=Neurospora crassa (strain ATCC 24698 / 74-OR23-1A / CBS 708.71 / DSM 1257 / FGSC 987) GN=NCU10732 PE=3 SV=1	K15104	SLC25A11, OGC; solute carrier family 25 (mitochondrial oxoglutarate transporter), member 11													3	Mito_carr Mito_carr Mito_carr		17.5653	111.309	6.33687	1.84639	4.13466	6.79843	2.66377
SMF2FGGW_101033.1	scaffold003:440026-441209																						1	adh_short		18.1302	7.92163	0.43693	-0.827981	4.18032	2.9858	-1.19453
SMF2FGGW_101034.1	scaffold003:441655-443283																						2	BUD22 BUD22		12.7794	7.18412	0.562164	-0.575966	3.67575	2.84481	-0.830937
SMF2FGGW_101035.1	scaffold003:443795-444083																									0	0
SMF2FGGW_101036.1	scaffold003:444088-444672																									7.70222	0			2.94527
SMF2FGGW_101037.1	scaffold003:444677-446078																						1	HET		3.3314	0			1.73613
SMF2FGGW_101038.1	scaffold003:447480-449412																									7.21791	2.32162	0.321647	-1.1343	2.85158	1.21513	-1.63645
SMF2FGGW_101039.1	scaffold003:449790-451638																									3.49334	6.26999	1.79484	0.584917	1.80461	2.64846	0.843856
SMF2FGGW_101040.1	scaffold003:452385-454553	sp|Q02981|YP109_YEAST	43	603	1e-137	489	657	ABC1 family protein YPL109C, mitochondrial OS=Saccharomyces cerevisiae (strain ATCC 204508 / S288c) GN=YPL109C PE=1 SV=2	K08869	ADCK, ABC1; aarF domain-containing kinase													2	ABC1 ABC1		35.4376	74.0254	2.08889	0.736633	5.14721	6.20995	1.06274
SMF2FGGW_101041.1	scaffold003:455020-456214	sp|P14187|CCHL_NEUCR	56	348	1e-102	372	346	Cytochrome c heme lyase OS=Neurospora crassa (strain ATCC 24698 / 74-OR23-1A / CBS 708.71 / DSM 1257 / FGSC 987) GN=cyt-2 PE=3 SV=1	K01764	E4.4.1.17; cytochrome c heme-lyase [EC:4.4.1.17]													1	Cyto_heme_lyase		71.5126	136.239	1.9051	0.644533	6.16013	7.09	0.92987
SMF2FGGW_101042.1	scaffold003:457059-458805																									26.0775	23.0998	0.885813	-0.121246	4.70473	4.52981	-0.174925
SMF2FGGW_101043.1	scaffold003:461430-462399								K12839	SMNDC1, SPF30; survival of motor neuron-related-splicing factor 30																84.0554	79.8647	0.950144	-0.0511425	6.39327	6.31949	-0.0737825
SMF2FGGW_101044.1	scaffold003:462795-463958	sp|Q6CE48|IND1_YARLI	50	287	4e-79	295	312	Iron-sulfur protein IND1 OS=Yarrowia lipolytica (strain CLIB 122 / E 150) GN=IND1 PE=1 SV=1	K03593	mrp; ATP-binding protein involved in chromosome partitioning													2	AAA_31 ParA		29.0926	9.99359	0.34351	-1.06854	4.86258	3.321	-1.54158
SMF2FGGW_101045.1	scaffold003:464331-466072	sp|Q4I327|BFR2_GIBZE	61	313	1e-104	380	538	Protein BFR2 OS=Gibberella zeae (strain PH-1 / FGSC 9075 / NRRL 31084) GN=BFR2 PE=3 SV=1	K14782	AATF, BFR2; protein AATF/BFR2													2	AATF-Che1 TRAUB		6.45682	13.8917	2.15148	0.766156	2.69082	3.79615	1.10533
SMF2FGGW_101046.1	scaffold003:466652-468026	sp|Q00770|FAAA_EMENI	56	427	1e-140	498	431	Fumarylacetoacetase OS=Emericella nidulans GN=fahA PE=1 SV=3	K01555	FAH, fahA; fumarylacetoacetase [EC:3.7.1.2]													2	DUF1969 FAA_hydrolase		18.7625	88.9346	4.74002	1.55604	4.22978	6.47467	2.24489
SMF2FGGW_101047.1	scaffold003:468673-471550																						2	Zn_clus Fungal_trans		2.43275	6.43957	2.64703	0.97344	1.28259	2.68696	1.40438
SMF2FGGW_101048.1	scaffold003:474025-476171																						2	Zn_clus Fungal_trans		1.72748	0			0.788669
SMF2FGGW_101049.1	scaffold003:476620-478027	sp|P16932|DGDA_BURCE	56	426	1e-132	473	433	2,2-dialkylglycine decarboxylase OS=Burkholderia cepacia GN=dgdA PE=1 SV=3															1	Aminotran_3		84.856	17.9798	0.211886	-1.55171	6.40694	4.16831	-2.23864
SMF2FGGW_101050.1	scaffold003:478877-479069																									30.2984	49.4115	1.63083	0.489087	4.92117	5.62677	0.705605
SMF2FGGW_101051.1	scaffold003:482590-483500	sp|P87216|VIPI_SCHPO	37	231	1e-38	159	257	Protein vip1 OS=Schizosaccharomyces pombe (strain ATCC 38366 / 972) GN=vip1 PE=1 SV=1															1	RRM_1		2925.31	601.681	0.205681	-1.58143	11.5144	9.23285	-2.28152
SMF2FGGW_101052.1	scaffold003:484110-484402																									22020.1	6069.02	0.275613	-1.28876	14.4265	12.5672	-1.85929
SMF2FGGW_101053.1	scaffold003:486039-487234																									28.6621	11.3617	0.396402	-0.925331	4.84107	3.50611	-1.33497
SMF2FGGW_101054.1	scaffold003:487721-489071																									0	0
SMF2FGGW_101055.1	scaffold003:489776-491505																						2	Sugar_tr Sugar_tr		1.42426	0			0.510213
SMF2FGGW_101056.1	scaffold003:492327-493830	sp|Q9UUD8|YOD1_SCHPO	37	434	3e-66	253	451	Uncharacterized peptidase C18A7.01 OS=Schizosaccharomyces pombe (strain ATCC 38366 / 972) GN=SPBC18A7.01 PE=2 SV=1			MER178856	58	246	2e-75	281	244	subfamily M24B unassigned peptidases (Sclerotinia sclerotiorum)	M24.UPB	M24B				1	Peptidase_M24		1.62187	0			0.697658
SMF2FGGW_101057.1	scaffold003:493965-495375																									0	0
SMF2FGGW_101058.1	scaffold003:497432-498146																									4218.91	9262.27	2.19542	0.786372	12.0427	13.1772	1.1345
SMF2FGGW_101059.1	scaffold003:502999-504480	sp|Q00667|HGD_EMENI	65	456	1e-172	603	448	Homogentisate 1,2-dioxygenase OS=Emericella nidulans GN=hmgA PE=2 SV=1	K00451	HGD, hmgA; homogentisate 1,2-dioxygenase [EC:1.13.11.5]													1	HgmA		29.025	302.89	10.4355	2.34521	4.85922	8.24265	3.38343
SMF2FGGW_101060.1	scaffold003:504855-506792																									9.07007	10.8494	1.19618	0.179127	3.18111	3.43954	0.25843
SMF2FGGW_101061.1	scaffold003:508680-511451																									10.2129	15.3164	1.49971	0.405275	3.35232	3.93701	0.584685
SMF2FGGW_101062.1	scaffold003:512973-513893	sp|P33296|UBC6_YEAST	57	191	5e-58	224	250	Ubiquitin-conjugating enzyme E2 6 OS=Saccharomyces cerevisiae (strain ATCC 204508 / S288c) GN=UBC6 PE=1 SV=1	K04554	UBE2J2, NCUBE2, UBC6; ubiquitin-conjugating enzyme E2 J2 [EC:6.3.2.19]													1	UQ_con		182.406	161.397	0.884823	-0.122367	7.51101	7.33447	-0.176539
SMF2FGGW_101063.1	scaffold003:514551-516193																						1	Bac_surface_Ag		20.4262	6.00083	0.293781	-1.22492	4.35235	2.58516	-1.76719
SMF2FGGW_101064.1	scaffold003:520325-525249	sp|O74676|CDR4_CANAL	51	1400	0	1482	1490	ABC transporter CDR4 OS=Candida albicans GN=CDR4 PE=3 SV=1															4	ABC_tran ABC2_membrane PDR_CDR ABC2_membrane		56.8135	39.3335	0.692327	-0.367696	5.82816	5.29769	-0.530475
SMF2FGGW_101065.1	scaffold003:525481-525772																									26.3329	21.3169	0.809516	-0.211319	4.71879	4.41393	-0.304869
SMF2FGGW_101066.1	scaffold003:532815-535941																									2.98646	1.14771	0.384304	-0.956323	1.57844	0.198758	-1.37968
SMF2FGGW_101067.1	scaffold003:537500-538397																						1	Acetyltransf_1		29.8344	66.6093	2.23263	0.803182	4.8989	6.05765	1.15875
SMF2FGGW_101068.1	scaffold003:542237-543307																						2	GFA GFA		0	0
SMF2FGGW_101069.1	scaffold003:547001-549218																						1	VWA_2		6.96947	1.21999	0.175048	-1.74269	2.80105	0.286869	-2.51418
SMF2FGGW_101070.1	scaffold003:549319-553222								K00632	E2.3.1.16, fadA; acetyl-CoA acyltransferase [EC:2.3.1.16]													2	Thiolase_N Thiolase_C		3.60893	3.61041	1.00041	0.000410016	1.85157	1.85216	0.000591519
SMF2FGGW_101071.1	scaffold003:554395-554944																									0	0
SMF2FGGW_101072.1	scaffold003:555600-559036																						3	LRR_6 LRR_4 LRR_6		14.2889	10.6424	0.744802	-0.294639	3.83682	3.41175	-0.425071
SMF2FGGW_101073.1	scaffold003:560031-560955																						1	DUF2293		0	0
SMF2FGGW_101074.1	scaffold003:561354-561849																									5.31731	0			2.4107
SMF2FGGW_101075.1	scaffold003:564740-565918	sp|E3QWD3|NPIIA_COLGM	48	325	7e-91	334	351	Neutral protease 2 homolog MGG_10927 OS=Colletotrichum graminicola (strain M1.001 / M2 / FGSC 10212) GN=GLRG_10315 PE=3 SV=1			MER109473	73	175	8e-68	255	175	deuterolysin (Trichoderma harzianum)	M35.002	M35				1	Peptidase_M35		0	0
SMF2FGGW_101076.1	scaffold003:568585-570584																									50.6896	69.5736	1.37254	0.316665	5.66362	6.12047	0.45685
SMF2FGGW_101077.1	scaffold003:571898-574138																						1	Sugar_tr		6.05981	24.4795	4.03965	1.39616	2.59927	4.6135	2.01423
SMF2FGGW_101078.1	scaffold003:580080-581718																									0	0
SMF2FGGW_101079.1	scaffold003:582540-583462								K00540	E1.-.-.-													1	adh_short		4.9653	0			2.31188
SMF2FGGW_101080.1	scaffold003:584027-584669																						2	Ank_2 Ank_2		7.39877	5.23731	0.707862	-0.345507	2.88729	2.38883	-0.498459
SMF2FGGW_101081.1	scaffold003:585351-586432																						1	DUF3140		136.759	104.271	0.762443	-0.271225	7.09549	6.70419	-0.391298
SMF2FGGW_101082.1	scaffold003:587169-588514																						1	FAD_binding_3		5.00617	2.31732	0.462893	-0.770258	2.32371	1.21246	-1.11125
SMF2FGGW_101083.1	scaffold003:590132-591161										MER064227	65	260	1e-95	348	260	family S9 unassigned peptidases (Gibberella zeae)	S09.UPW	S09X				1	Abhydrolase_3		0	0
SMF2FGGW_101084.1	scaffold003:595853-597914																						2	Zn_clus Fungal_trans_2		1.5649	3.93117	2.51209	0.921115	0.64607	1.97496	1.32889
SMF2FGGW_101085.1	scaffold003:598023-599292								K00480	E1.14.13.1; salicylate hydroxylase [EC:1.14.13.1]													2	NAD_binding_8 FAD_binding_3		5.25249	11.2226	2.13662	0.759224	2.393	3.48834	1.09533
SMF2FGGW_101086.1	scaffold003:602965-604447																						1	MFS_1		54.1521	55.8845	1.03199	0.0314902	5.75895	5.80438	0.0454309
SMF2FGGW_101087.1	scaffold003:607289-608357																						1	Epimerase		0	0
SMF2FGGW_101088.1	scaffold003:609521-611497																						1	Fungal_trans		5.24343	3.43759	0.655599	-0.422206	2.39051	1.7814	-0.609113
SMF2FGGW_101089.1	scaffold003:611688-613918																						1	Sugar_tr		10.337	8.70759	0.842371	-0.171532	3.36975	3.12227	-0.247472
SMF2FGGW_101090.1	scaffold003:615398-616742	sp|Q8RD30|ANMK_THETN	36	391	3e-67	256	396	Anhydro-N-acetylmuramic acid kinase OS=Thermoanaerobacter tengcongensis GN=anmK PE=3 SV=1															1	UPF0075		0	0
SMF2FGGW_101091.1	scaffold003:621936-623535										MER210192	45	470	1e-126	451	460	family S33 unassigned peptidases (Aspergillus terreus)	S33.UPW	S33				2	Abhydrolase_1 Abhydrolase_4		0	0
SMF2FGGW_101092.1	scaffold003:624803-625970																						1	adh_short		45.4568	7.02493	0.154541	-1.8673	5.50642	2.81248	-2.69394
SMF2FGGW_101093.1	scaffold003:627114-628317	sp|P76113|YNCB_ECOLI	37	365	8e-57	221	345	Putative NADP-dependent oxidoreductase yncB OS=Escherichia coli (strain K12) GN=yncB PE=3 SV=3	K07119	K07119													1	ADH_zinc_N		95.6964	72.9391	0.762193	-0.271556	6.58039	6.18862	-0.391772
SMF2FGGW_101094.1	scaffold003:632730-633768																						1	RTA1		117.123	53.8288	0.459592	-0.777418	6.87188	5.75031	-1.12157
SMF2FGGW_101095.1	scaffold003:638755-682202																					NRPS	40	ketoacyl-synt Acyl_transf_1 PP-binding Condensation AMP-binding PP-binding Condensation AMP-binding PP-binding Condensation AMP-binding PP-binding Condensation AMP-binding PP-binding Condensation AMP-binding PP-binding Condensation AMP-binding PP-binding Condensation AMP-binding PP-binding Condensation AMP-binding PP-binding Condensation AMP-binding PP-binding Condensation AMP-binding PP-binding …		11.2316	19.7738	1.76055	0.565621	3.48949	4.30552	0.816027
SMF2FGGW_101096.1	scaffold003:682961-684663																						1	MFS_1		2.36853	0			1.24399
SMF2FGGW_101097.1	scaffold003:684964-686623																			GT31			1	Fringe		15.7439	20.7437	1.31757	0.275793	3.97672	4.3746	0.39788
SMF2FGGW_101098.1	scaffold003:688191-689631																						2	Pyr_redox_2 Pyr_redox		2.46794	0			1.30331
SMF2FGGW_101099.1	scaffold003:689806-690697																						1	Methyltransf_18		28.3718	3.63222	0.128022	-2.05555	4.82639	1.86085	-2.96553
SMF2FGGW_101100.1	scaffold003:691636-692835																									263.968	84.0073	0.318248	-1.14493	8.04422	6.39244	-1.65178
SMF2FGGW_101101.1	scaffold003:702250-703501																			GT1			1	UDPGT		35.6471	15.8921	0.445817	-0.807843	5.15571	3.99024	-1.16547
SMF2FGGW_101102.1	scaffold003:704447-706674	sp|Q4HVU7|ATM1_GIBZE	72	701	0	1008	698	Iron-sulfur clusters transporter ATM1, mitochondrial OS=Gibberella zeae (strain PH-1 / FGSC 9075 / NRRL 31084) GN=ATM1 PE=3 SV=1	K05663	ABC.ATM; mitochondrial ABC transporter ATM													2	ABC_membrane ABC_tran		30.8362	32.0541	1.0395	0.0387366	4.94655	5.00244	0.0558839
SMF2FGGW_101103.1	scaffold003:707357-709172																						1	p450		15.0975	8.42741	0.558199	-0.583042	3.91624	3.07509	-0.841148
SMF2FGGW_101104.1	scaffold003:710299-712416																						1	FMO-like		3.15732	0			1.6587
SMF2FGGW_101105.1	scaffold003:713183-716755								K09424	REB1; Myb-like DNA-binding protein REB1													1	Myb_DNA-bind_6		10.2687	12.147	1.18292	0.167985	3.36018	3.60253	0.242346
SMF2FGGW_101106.1	scaffold003:717324-718861																						1	Arch_ATPase		8.0389	10.5842	1.31662	0.275067	3.007	3.40384	0.396842
SMF2FGGW_101107.1	scaffold003:720854-725996																									0	0.579662				-0.786716
SMF2FGGW_101108.1	scaffold003:738575-740988																						3	Zn_clus Fungal_trans_2 Fungal_trans_2		4.17641	28.581	6.84344	1.92329	2.06226	4.83698	2.77472
SMF2FGGW_101109.1	scaffold003:742658-743881																									16.0869	7.32444	0.455305	-0.786791	4.00781	2.87272	-1.1351
SMF2FGGW_101110.1	scaffold003:745385-745715																									202.938	0			7.6649
SMF2FGGW_101111.1	scaffold003:747751-753793																						5	Ank Ank_2 Ank_2 Ank_2 Ank_2		2.72497	0.345255	0.1267	-2.06593	1.44624	-1.53427	-2.98051
SMF2FGGW_101112.1	scaffold003:754070-755839	sp|Q9US44|YIZG_SCHPO	37	469	7e-91	334	499	Uncharacterized transporter C1002.16c OS=Schizosaccharomyces pombe (strain ATCC 38366 / 972) GN=SPAC1002.16c PE=2 SV=1															1	MFS_1		17.3168	41.0889	2.37278	0.864062	4.1141	5.36068	1.24658
SMF2FGGW_101113.1	scaffold003:757277-758720																									49.7451	131.93	2.65212	0.975362	5.63648	7.04363	1.40715
SMF2FGGW_101114.1	scaffold003:761770-763681	sp|Q9XYS3|NOXA_DICDI	39	546	8e-97	354	517	Superoxide-generating NADPH oxidase heavy chain subunit A OS=Dictyostelium discoideum GN=noxA PE=2 SV=1	K08008	NOX, GP91; NADPH oxidase													3	Ferric_reduct FAD_binding_8 NAD_binding_6		2.07719	0			1.05463
SMF2FGGW_101115.1	scaffold003:766416-767513	sp|O74196|UBC1_COLGL	93	147	6e-79	292	147	Ubiquitin-conjugating enzyme E2-16 kDa OS=Colletotrichum gloeosporioides GN=UBC1 PE=2 SV=1	K06689	UBE2D_E, UBC4, UBC5; ubiquitin-conjugating enzyme E2 D/E [EC:6.3.2.19]													1	UQ_con		2215.32	1484.79	0.670237	-0.400124	11.1133	10.536	-0.577256
SMF2FGGW_101116.1	scaffold003:769037-770476	sp|Q2KHZ9|GCDH_BOVIN	56	394	1e-124	445	438	Glutaryl-CoA dehydrogenase, mitochondrial OS=Bos taurus GN=GCDH PE=2 SV=1	K00252	GCDH, gcdH; glutaryl-CoA dehydrogenase [EC:1.3.8.6]													3	Acyl-CoA_dh_N Acyl-CoA_dh_M Acyl-CoA_dh_1		24.6544	176.565	7.1616	1.96873	4.62377	7.46406	2.84028
SMF2FGGW_101117.1	scaffold003:772390-772621																									0	0
SMF2FGGW_101118.1	scaffold003:773305-773536																									0	0
SMF2FGGW_101119.1	scaffold003:775755-775947																									0	87.5331				6.45176
SMF2FGGW_101120.1	scaffold003:776755-777043																									0	0
SMF2FGGW_101121.1	scaffold003:778274-781348								K00889	E2.7.1.68, PIP5K; 1-phosphatidylinositol-4-phosphate 5-kinase [EC:2.7.1.68]													1	PIP5K		64.7619	144.18	2.22631	0.800347	6.01707	7.17173	1.15465
SMF2FGGW_101122.1	scaffold003:782926-786447	sp|Q4WY82|PPOC_ASPFU	47	1053	0	991	1121	Psi-producing oxygenase C OS=Neosartorya fumigata (strain ATCC MYA-4609 / Af293 / CBS 101355 / FGSC A1100) GN=ppoC PE=1 SV=2	K11987	PTGS2, COX2; prostaglandin-endoperoxide synthase 2 [EC:1.14.99.1]													2	An_peroxidase p450		190.006	363.38	1.91247	0.648394	7.5699	8.50534	0.935434
SMF2FGGW_101123.1	scaffold003:789642-791406								K11866	STAMBP, AMSH; STAM-binding protein [EC:3.1.2.15]	MER105046	73	134	4e-58	224	134	subfamily M67C unassigned peptidases (Chaetomium globosum)	M67.UPC	M67C				1	JAB		18.0504	14.2438	0.789113	-0.236849	4.17396	3.83226	-0.341697
SMF2FGGW_101124.1	scaffold003:791891-792479	sp|O14450|PFD6_SCHPO	48	90	4e-16	83.6	114	Probable prefoldin subunit 6 OS=Schizosaccharomyces pombe (strain ATCC 38366 / 972) GN=SPAC3A11.13 PE=2 SV=1	K04798	pfdB, PFDN6; prefoldin beta subunit													1	Prefoldin_2		31.3406	24.0285	0.766689	-0.265677	4.96996	4.58667	-0.383286
SMF2FGGW_101125.1	scaffold003:793014-794446	sp|P52917|VPS4_YEAST	57	445	1e-143	508	437	Vacuolar protein sorting-associated protein 4 OS=Saccharomyces cerevisiae (strain ATCC 204508 / S288c) GN=VPS4 PE=1 SV=1	K12196	VPS4; vacuolar protein-sorting-associated protein 4	MER278187	40	132	1e-15	82.8	225	family M41 non-peptidase homologues (Glossina morsitans)	M41.UNW	M41				3	MIT AAA Vps4_C		18.8647	14.6864	0.778512	-0.250371	4.23762	3.87641	-0.361208
SMF2FGGW_101126.1	scaffold003:795013-796924								K15267	MTEF1; mitochondrial transcription factor 1													1	RrnaAD		7.90558	1.54648	0.195619	-1.63159	2.98287	0.628988	-2.35388
SMF2FGGW_101127.1	scaffold003:797121-797547																									2178.01	159.928	0.0734285	-2.61144	11.0888	7.32128	-3.76752
SMF2FGGW_101128.1	scaffold003:798828-799479																									19.4429	9.43955	0.485501	-0.722573	4.28117	3.23872	-1.04245
SMF2FGGW_101129.1	scaffold003:801650-802645																									2.30334	0			1.20373
SMF2FGGW_101130.1	scaffold003:803483-805297																						1	AA_permease_2		21.3401	0			4.4155
SMF2FGGW_101131.1	scaffold003:813123-814787																						1	DAO		248.051	691.186	2.78647	1.02477	7.95449	9.43293	1.47844
SMF2FGGW_101132.1	scaffold003:822065-823470																									11.3636	33.5348	2.95107	1.08217	3.50635	5.06759	1.56124
SMF2FGGW_101133.1	scaffold003:828312-830468																						1	Fungal_trans_2		11.6064	18.0387	1.5542	0.440962	3.53685	4.17302	0.636175
SMF2FGGW_101134.1	scaffold003:830656-831876																						1	DUF2260		12.4477	15.1959	1.22078	0.19949	3.63781	3.92561	0.287803
SMF2FGGW_101135.1	scaffold003:842137-843220	sp|Q09816|YAC2_SCHPO	50	302	2e-83	308	307	Uncharacterized protein C16C9.02c OS=Schizosaccharomyces pombe (strain ATCC 38366 / 972) GN=SPAC16C9.02c PE=2 SV=1	K00772	E2.4.2.28, mtaP; 5'-methylthioadenosine phosphorylase [EC:2.4.2.28]													1	PNP_UDP_1		54.7638	13.1843	0.240748	-1.424	5.77515	3.72075	-2.0544
SMF2FGGW_101136.1	scaffold003:844105-847275																						1	Atx10homo_assoc		4.29416	3.75404	0.87422	-0.134422	2.10238	1.90844	-0.193932
SMF2FGGW_101137.1	scaffold003:847940-848708	sp|Q8TG90|RIB3_MAGO7	71	232	2e-91	334	233	3,4-dihydroxy-2-butanone 4-phosphate synthase OS=Magnaporthe oryzae (strain 70-15 / FGSC 8958) GN=RIB3 PE=1 SV=1	K02858	ribB, RIB3; 3,4-dihydroxy 2-butanone 4-phosphate synthase [EC:4.1.99.12]													1	DHBP_synthase		31.1531	66.8824	2.14689	0.764022	4.9613	6.06355	1.10225
SMF2FGGW_101138.1	scaffold003:850126-851137	sp|O93995|COQ3_CANAL	38	291	3e-49	195	327	Hexaprenyldihydroxybenzoate methyltransferase, mitochondrial OS=Candida albicans GN=COQ3 PE=3 SV=1															1	Methyltransf_23		26.9215	28.6776	1.06523	0.0631893	4.75069	4.84185	0.0911655
SMF2FGGW_101139.1	scaffold003:851525-852811																						1	zf-Nse		68.8275	158.514	2.30306	0.834241	6.10491	7.30847	1.20355
SMF2FGGW_101140.1	scaffold003:855405-856190																						1	PAS_9		986.829	2358.74	2.39022	0.871384	9.94666	11.2038	1.25714
SMF2FGGW_101141.1	scaffold003:856912-858295								K10563	mutM, fpg; formamidopyrimidine-DNA glycosylase [EC:3.2.2.23 4.2.99.18]													2	Fapy_DNA_glyco H2TH		2.46831	0			1.30352
SMF2FGGW_101142.1	scaffold003:862337-863988																									5.64755	3.33031	0.589691	-0.528158	2.49763	1.73566	-0.761969
SMF2FGGW_101143.1	scaffold003:864882-865680	sp|P70245|EBP_MOUSE	36	229	3e-33	142	230	3-beta-hydroxysteroid-Delta(8),Delta(7)-isomerase OS=Mus musculus GN=Ebp PE=1 SV=3	K01824	EBP; cholestenol delta-isomerase [EC:5.3.3.5]													1	EBP		8.83782	4.20587	0.475895	-0.74256	3.14369	2.0724	-1.07129
SMF2FGGW_101144.1	scaffold003:865961-866990																						1	ELYS		14.1551	4.22562	0.298523	-1.20891	3.82325	2.07916	-1.74409
SMF2FGGW_101145.1	scaffold003:867613-872824	sp|Q12267|SMC4_YEAST	43	959	0	686	1418	Structural maintenance of chromosomes protein 4 OS=Saccharomyces cerevisiae (strain ATCC 204508 / S288c) GN=SMC4 PE=1 SV=1	K06675	SMC4; structural maintenance of chromosome 4	MER236510	37	227	1e-30	134	246	subfamily M23B non-peptidase homologues (Cryptococcus gattii)	M23.UNB	M23B				2	SMC_N SMC_hinge		8.42255	8.37136	0.993922	-0.00609561	3.07426	3.06546	-0.00879507
SMF2FGGW_101146.1	scaffold003:874432-877079																									0	0.911552				-0.133603
SMF2FGGW_101147.1	scaffold003:877419-878246	sp|P21772|RS26_NEUCR	82	102	2e-43	174	119	40S ribosomal protein S26E OS=Neurospora crassa (strain ATCC 24698 / 74-OR23-1A / CBS 708.71 / DSM 1257 / FGSC 987) GN=rps-26 PE=3 SV=2	K02976	RP-S26e, RPS26; small subunit ribosomal protein S26e													1	Ribosomal_S26e		1225.94	1081.87	0.882482	-0.125012	10.2597	10.0793	-0.180361
SMF2FGGW_101148.1	scaffold003:879001-879527	sp|P14799|RS27A_NEUCR	79	152	4e-60	229	154	Ubiquitin-40S ribosomal protein S27a OS=Neurospora crassa (strain ATCC 24698 / 74-OR23-1A / CBS 708.71 / DSM 1257 / FGSC 987) GN=ubi-3 PE=1 SV=4	K02977	RP-S27Ae, RPS27A; small subunit ribosomal protein S27Ae													2	ubiquitin Ribosomal_S27		1604.51	1971.38	1.22865	0.205917	10.6479	10.945	0.297073
SMF2FGGW_101149.1	scaffold003:880295-882275	sp|Q12460|NOP56_YEAST	57	436	1e-143	508	504	Nucleolar protein 56 OS=Saccharomyces cerevisiae (strain ATCC 204508 / S288c) GN=NOP56 PE=1 SV=1	K14564	NOP56; nucleolar protein 56													3	NOP5NT NOSIC Nop		12.6314	15.128	1.19765	0.180361	3.65894	3.91915	0.260207
SMF2FGGW_101150.1	scaffold003:882771-884140	sp|P0CB51|CHI1_COCPS	56	392	1e-130	466	427	Endochitinase 1 OS=Coccidioides posadasii (strain RMSCC 757 / Silveira) GN=CTS1 PE=1 SV=1	K01183	E3.2.1.14; chitinase [EC:3.2.1.14]										GH18			1	Glyco_hydro_18		529.876	1270.69	2.39809	0.874671	9.04951	10.3114	1.26189
SMF2FGGW_101151.1	scaffold003:885019-885889																						3	Ank_2 Ank_2 Ank_2		3.92154	9.59167	2.44589	0.894411	1.97142	3.26178	1.29036
SMF2FGGW_101152.1	scaffold003:885891-888517																						2	PNP_UDP_1 NACHT		8.64722	17.0878	1.9761	0.681129	3.11224	4.09489	0.982658
SMF2FGGW_101153.1	scaffold003:893685-895536																						2	p450 p450		2.7736	1.55733	0.561483	-0.577174	1.47176	0.639075	-0.832685
SMF2FGGW_101154.1	scaffold003:895840-896713								K13348	MPV17; protein Mpv17													1	Mpv17_PMP22		20.6622	6.6103	0.319922	-1.13968	4.36892	2.72472	-1.64421
SMF2FGGW_101155.1	scaffold003:897634-899904																						1	DUF885		7.48225	4.34276	0.580408	-0.544023	2.90347	2.11861	-0.78486
SMF2FGGW_101156.1	scaffold003:900281-902030																									1.66179	1.77632	1.06892	0.0666516	0.732738	0.828892	0.0961534
SMF2FGGW_101157.1	scaffold003:902957-903161																									0	0
SMF2FGGW_101158.1	scaffold003:903163-904596																									3.00523	5.18034	1.72377	0.544518	1.58748	2.37305	0.785571
SMF2FGGW_101159.1	scaffold003:906000-908251																						1	Fungal_trans		8.38166	5.88881	0.702583	-0.352991	3.06724	2.55798	-0.50926
SMF2FGGW_101160.1	scaffold003:909412-909836																									10.3705	11.0838	1.06878	0.0665151	3.37441	3.47038	0.0959671
SMF2FGGW_101161.1	scaffold003:910310-910832								K09983	K09983; hypothetical protein													1	DUF1993		40.2801	170.573	4.23467	1.44331	5.332	7.41425	2.08225
SMF2FGGW_101162.1	scaffold003:912375-914003																						1	DUF1479		2.05125	3.92054	1.91129	0.64778	1.0365	1.97105	0.934549
SMF2FGGW_101163.1	scaffold003:916765-921412	sp|O60039|APSB_EMENI	37	943	1e-136	488	1051	Anucleate primary sterigmata protein B OS=Emericella nidulans GN=apsB PE=4 SV=2															2	Microtub_assoc Mto2_bdg		1.9863	3.82952	1.92797	0.656469	0.990084	1.93716	0.94708
SMF2FGGW_101164.1	scaffold003:922561-924700																			GT90			1	Glyco_transf_90		27.8079	22.4572	0.807583	-0.213707	4.79742	4.48911	-0.308317
SMF2FGGW_101165.1	scaffold003:930388-931553	sp|P33280|ARGI_NEUCR	73	324	1e-139	494	358	Arginase OS=Neurospora crassa (strain ATCC 24698 / 74-OR23-1A / CBS 708.71 / DSM 1257 / FGSC 987) GN=car-1 PE=1 SV=3	K01476	E3.5.3.1, rocF, arg; arginase [EC:3.5.3.1]													1	Arginase		80.283	241.873	3.01275	1.10286	6.32702	7.91811	1.59108
SMF2FGGW_101166.1	scaffold003:931960-935113	sp|P39692|MET10_YEAST	36	1088	1e-177	622	1035	Sulfite reductase [NADPH] flavoprotein component OS=Saccharomyces cerevisiae (strain ATCC 204508 / S288c) GN=MET10 PE=1 SV=2	K00380	cysJ; sulfite reductase (NADPH) flavoprotein alpha-component [EC:1.8.1.2]													3	POR FAD_binding_1 NAD_binding_1		44.668	9.83112	0.220093	-1.51371	5.48117	3.29736	-2.18381
SMF2FGGW_101167.1	scaffold003:937123-940423																						3	HMA E1-E2_ATPase Hydrolase		1.8814	3.02687	1.60884	0.475512	0.911807	1.59783	0.68602
SMF2FGGW_101168.1	scaffold003:943447-944557	sp|P24867|PCL1_YEAST	37	219	7e-29	128	279	PHO85 cyclin-1 OS=Saccharomyces cerevisiae (strain ATCC 204508 / S288c) GN=PCL1 PE=1 SV=1															1	Cyclin_N		11.5969	63.9103	5.51098	1.70674	3.53567	5.99798	2.46231
SMF2FGGW_101169.1	scaffold003:955992-957267	sp|P54119|CDK1_AJECA	82	308	1e-152	537	324	Cyclin-dependent kinase 1 OS=Ajellomyces capsulata GN=CDC2 PE=3 SV=1	K04563	CDC28, CDC2; cyclin-dependent kinase [EC:2.7.11.22]													1	Pkinase		14.163	4.57695	0.323162	-1.1296	3.82405	2.19439	-1.62967
SMF2FGGW_101170.1	scaffold003:958062-959574																						1	UPF0029		9.29533	9.63767	1.03683	0.0361674	3.21651	3.26868	0.0521783
SMF2FGGW_101171.1	scaffold003:960290-961630																						1	Methyltransf_23		6.12644	2.4575	0.40113	-0.913471	2.61505	1.29719	-1.31786
SMF2FGGW_101172.1	scaffold003:962133-963381																									12.3199	8.37889	0.68011	-0.3855	3.62292	3.06676	-0.55616
SMF2FGGW_101173.1	scaffold003:966616-968263																			GT69			1	CAP59_mtransfer		5.32988	5.92279	1.11124	0.105479	2.4141	2.56628	0.152174
SMF2FGGW_101174.1	scaffold003:968887-969862								K06998	K06998													2	PhzC-PhzF PhzC-PhzF		874.115	645.062	0.73796	-0.303866	9.77168	9.33329	-0.438385
SMF2FGGW_101175.1	scaffold003:970442-977276								K12604	CNOT1, NOT1; CCR4-NOT transcription complex subunit 1													2	DUF3819 Not1		20.0806	30.4567	1.51672	0.416553	4.32773	4.92869	0.600957
SMF2FGGW_101176.1	scaffold003:978144-983528																						3	FCH SH3_1 Seipin		16.6125	6.93096	0.417214	-0.874155	4.0542	2.79306	-1.26114
SMF2FGGW_101177.1	scaffold003:985143-987007																									22.9764	14.3476	0.624449	-0.470883	4.52208	3.84274	-0.679343
SMF2FGGW_101178.1	scaffold003:988011-989907										MER160513	46	366	8e-93	339	354	family S12 unassigned peptidases (Talaromyces stipitatus)	S12.UPW	S12				1	Beta-lactamase		3.40919	1.90594	0.559059	-0.581501	1.76943	0.930503	-0.838926
SMF2FGGW_101179.1	scaffold003:990924-991510	sp|Q96VN3|NTF2_EMENI	44	122	1e-21	101	125	Nuclear transport factor 2 OS=Emericella nidulans GN=ntf2 PE=3 SV=1															1	NTF2		713.324	201.139	0.281974	-1.26594	9.47841	7.65205	-1.82636
SMF2FGGW_101180.1	scaffold003:992538-996049																						2	SNF2_N Helicase_C		6.15662	3.40718	0.553417	-0.591643	2.62214	1.76858	-0.85356
SMF2FGGW_101181.1	scaffold003:996521-998935	sp|Q7S6J4|HSE1_NEUCR	58	610	0	636	745	Class E vacuolar protein-sorting machinery protein hse-1 OS=Neurospora crassa (strain ATCC 24698 / 74-OR23-1A / CBS 708.71 / DSM 1257 / FGSC 987) GN=hse-1 PE=3 SV=1	K04705	STAM; signal transducing adaptor molecule													2	VHS SH3_2		57.7653	44.8782	0.776906	-0.252436	5.85213	5.48794	-0.364188
SMF2FGGW_101182.1	scaffold003:1000728-1003629	sp|A7F7B2|ATG13_SCLS1	45	884	1e-169	597	905	Autophagy-related protein 13 OS=Sclerotinia sclerotiorum (strain ATCC 18683 / 1980 / Ss-1) GN=atg13 PE=3 SV=1															1	ATG13		8.19794	11.4264	1.39381	0.332043	3.03526	3.5143	0.479038
SMF2FGGW_101183.1	scaffold003:1006464-1011330																						4	Ank_4 RCC1 RCC1 BTB		21.3771	14.6523	0.68542	-0.377727	4.41799	3.87306	-0.544939
SMF2FGGW_101184.1	scaffold003:1013384-1014597	sp|Q99297|ODC2_YEAST	58	305	1e-103	374	307	Mitochondrial 2-oxodicarboxylate carrier 2 OS=Saccharomyces cerevisiae (strain ATCC 204508 / S288c) GN=ODC2 PE=1 SV=1	K15110	SLC25A21, ODC; solute carrier family 25 (mitochondrial 2-oxodicarboxylate transporter), member 21													3	Mito_carr Mito_carr Mito_carr		52.001	134.792	2.5921	0.952473	5.70047	7.07459	1.37412
SMF2FGGW_101185.1	scaffold003:1016688-1018548								K12471	EPN; epsin													1	ENTH		76.1051	96.5498	1.26864	0.237944	6.24992	6.5932	0.34328
SMF2FGGW_101186.1	scaffold003:1019468-1020163	sp|P06704|CDC31_YEAST	36	155	9e-19	93.2	161	Cell division control protein 31 OS=Saccharomyces cerevisiae (strain ATCC 204508 / S288c) GN=CDC31 PE=1 SV=2															1	EF_hand_6		13.1185	7.97646	0.608031	-0.497526	3.71353	2.99575	-0.717782
SMF2FGGW_101187.1	scaffold003:1021562-1027940								K14297	NUP98, ADAR2; nuclear pore complex protein Nup98-Nup96													6	Nucleoporin_FG Nucleoporin_FG Nucleoporin_FG Nucleoporin_FG Nucleoporin2 Nup96		21.311	26.5926	1.24783	0.221408	4.41353	4.73295	0.319427
SMF2FGGW_101188.1	scaffold003:1028480-1029272																									8.41316	2.27267	0.270133	-1.30884	3.07265	1.18439	-1.88826
SMF2FGGW_101189.1	scaffold003:1029701-1033152								K11378	SAS3; histone acetyltransferase SAS3 [EC:2.3.1.48]													1	MOZ_SAS		2.59841	4.11599	1.58404	0.459981	1.37763	2.04124	0.66361
SMF2FGGW_101190.1	scaffold003:1033824-1034437																									311.314	148.628	0.477422	-0.739354	8.28223	7.21556	-1.06666
SMF2FGGW_101191.1	scaffold003:1034584-1035769	sp|A2Q879|CTU1_ASPNC	71	325	1e-132	473	341	Cytoplasmic tRNA 2-thiolation protein 1 OS=Aspergillus niger (strain CBS 513.88 / FGSC A1513) GN=ncs6 PE=3 SV=1	K14168	CTU1, NCS6; cytoplasmic tRNA 2-thiolation protein 1 [EC:2.7.7.-]													1	ATP_bind_3		7.12344	5.34005	0.749645	-0.288156	2.83257	2.41685	-0.415721
SMF2FGGW_101192.1	scaffold003:1036610-1037547	sp|P29453|RL8B_YEAST	66	253	3e-95	348	256	60S ribosomal protein L8-B OS=Saccharomyces cerevisiae (strain ATCC 204508 / S288c) GN=RPL8B PE=1 SV=3	K02936	RP-L7Ae, RPL7A; large subunit ribosomal protein L7Ae													1	Ribosomal_L7Ae		474.692	653.587	1.37687	0.319809	8.89085	9.35224	0.461388
SMF2FGGW_101193.1	scaffold003:1039806-1042083																						2	FAD_binding_3 FAD_binding_3		3.62607	14.7455	4.06652	1.40279	1.85841	3.8822	2.0238
SMF2FGGW_101194.1	scaffold003:1043354-1044579																									85.8342	152.533	1.77707	0.574965	6.42348	7.25298	0.829497
SMF2FGGW_101195.1	scaffold003:1049450-1051401																						1	MFS_1		10.6787	12.6697	1.18645	0.17096	3.41666	3.66331	0.246646
SMF2FGGW_101196.1	scaffold003:1051728-1052611																						1	adh_short		14.2261	0			3.83047
SMF2FGGW_101197.1	scaffold003:1053108-1055305																						1	Zn_clus		1.25413	0.949637	0.757208	-0.278119	0.326687	-0.0745519	-0.401239
SMF2FGGW_101198.1	scaffold003:1055745-1058698	sp|Q7RVS9|PCKA_NEUCR	86	552	0	1016	561	Phosphoenolpyruvate carboxykinase [ATP] OS=Neurospora crassa (strain ATCC 24698 / 74-OR23-1A / CBS 708.71 / DSM 1257 / FGSC 987) GN=pck-1 PE=3 SV=1	K01610	E4.1.1.49, pckA; phosphoenolpyruvate carboxykinase (ATP) [EC:4.1.1.49]													1	PEPCK_ATP		204.699	4531.31	22.1365	3.09723	7.67736	12.1457	4.46835
SMF2FGGW_101199.1	scaffold003:1064090-1066386	sp|O13354|ERF3_CANAL	61	485	1e-177	623	715	Eukaryotic peptide chain release factor GTP-binding subunit OS=Candida albicans GN=SUP35 PE=3 SV=1	K03267	ERF3, GSPT; peptide chain release factor subunit 3													3	GTP_EFTU GTP_EFTU_D2 GTP_EFTU_D3		35.2577	77.297	2.19234	0.784971	5.13987	6.27234	1.13247
SMF2FGGW_101200.1	scaffold003:1067212-1069185																						1	Ran-binding		6.2083	2.36797	0.38142	-0.963855	2.6342	1.24365	-1.39055
SMF2FGGW_101201.1	scaffold003:1069962-1071220	sp|P42319|YXJH_BACSU	36	391	2e-64	246	377	Uncharacterized protein yxjH OS=Bacillus subtilis GN=yxjH PE=4 SV=4															2	Meth_synt_2 Meth_synt_2		0	13.4539				3.74995
SMF2FGGW_101202.1	scaffold003:1072101-1072944																									7.66626	7.04184	0.91855	-0.0849599	2.93852	2.81595	-0.12257
SMF2FGGW_101203.1	scaffold003:1074721-1075922																						1	TB2_DP1_HVA22		24.1729	31.5426	1.30487	0.266108	4.59532	4.97923	0.383911
SMF2FGGW_101204.1	scaffold003:1076293-1077263	sp|P32787|MG101_YEAST	58	172	2e-56	219	269	Mitochondrial genome maintenance protein MGM101 OS=Saccharomyces cerevisiae (strain ATCC 204508 / S288c) GN=MGM101 PE=1 SV=1															1	Mgm101p		74.5215	37.8964	0.50853	-0.676231	6.21958	5.24399	-0.975596
SMF2FGGW_101205.1	scaffold003:1077493-1080588								K01942	HLCS; biotin--protein ligase [EC:6.3.4.9 6.3.4.10 6.3.4.11 6.3.4.15]													2	BPL_N BPL_LplA_LipB		55.9819	17.3267	0.309505	-1.17278	5.80689	4.11493	-1.69196
SMF2FGGW_101206.1	scaffold003:1081138-1081724	sp|Q4I375|TIM16_GIBZE	70	139	9e-52	201	138	Mitochondrial import inner membrane translocase subunit TIM16 OS=Gibberella zeae (strain PH-1 / FGSC 9075 / NRRL 31084) GN=PAM16 PE=3 SV=1															1	Pam16		51.342	69.9168	1.36179	0.308796	5.68207	6.12757	0.4455
SMF2FGGW_101207.1	scaffold003:1082537-1084816																									6.67726	2.61535	0.39168	-0.93731	2.73926	1.387	-1.35225
SMF2FGGW_101208.1	scaffold003:1085358-1086429	sp|O59931|RL13_CANAL	45	195	6e-40	164	202	60S ribosomal protein L13 OS=Candida albicans GN=RPL13 PE=3 SV=1	K02873	RP-L13e, RPL13; large subunit ribosomal protein L13e													1	Ribosomal_L13e		800.029	1045.65	1.30702	0.267748	9.64391	10.0302	0.386276
SMF2FGGW_101209.1	scaffold003:1087581-1088474																									76.6486	134.095	1.74948	0.559314	6.26019	7.06711	0.806924
SMF2FGGW_101210.1	scaffold003:1089842-1090896																									3.0091	0			1.58933
SMF2FGGW_101211.1	scaffold003:1093675-1095098	sp|P32449|AROG_YEAST	67	350	1e-135	483	370	Phospho-2-dehydro-3-deoxyheptonate aldolase, tyrosine-inhibited OS=Saccharomyces cerevisiae (strain ATCC 204508 / S288c) GN=ARO4 PE=1 SV=2	K01626	E2.5.1.54, aroF, aroG, aroH; 3-deoxy-7-phosphoheptulonate synthase [EC:2.5.1.54]													1	DAHP_synth_1		75.5503	46.8777	0.620483	-0.477256	6.23937	5.55083	-0.688536
SMF2FGGW_101212.1	scaffold003:1095551-1096115																									13.7064	17.681	1.28998	0.254632	3.77678	4.14413	0.36735
SMF2FGGW_101213.1	scaffold003:1096490-1097702																						1	Ribosomal_L50		22.2203	12.971	0.583745	-0.538293	4.47381	3.69722	-0.776589
SMF2FGGW_101214.1	scaffold003:1103014-1104650																						1	Methyltransf_23		0	0
SMF2FGGW_101215.1	scaffold003:1105931-1106953																						1	NmrA		1.78815	0			0.838468
SMF2FGGW_101216.1	scaffold003:1109647-1114640								K11229	BCK1; mitogen-activated protein kinase kinase kinase [EC:2.7.11.1]													1	Pkinase		5.06489	7.81381	1.54274	0.43356	2.34053	2.96603	0.625495
SMF2FGGW_101217.1	scaffold003:1115098-1115875								K07750	E1.14.13.72, SC4MOL, ERG25; methylsterol monooxygenase [EC:1.14.13.72]													1	FA_hydroxylase		0	0
SMF2FGGW_101218.1	scaffold003:1116559-1118118																									0	0
SMF2FGGW_101219.1	scaffold003:1120143-1120293																									0	0
SMF2FGGW_101220.1	scaffold003:1121374-1123056																						1	AAA		37.5516	8.26662	0.22014	-1.51349	5.2308	3.0473	-2.1835
SMF2FGGW_101221.1	scaffold003:1123465-1126720								K01207	E3.2.1.52, nagZ; beta-N-acetylhexosaminidase [EC:3.2.1.52]										GH3			1	Glyco_hydro_3		49.3378	633.955	12.8493	2.55329	5.62462	9.30824	3.68362
SMF2FGGW_101222.1	scaffold003:1128855-1130432	sp|Q9Y303|NAGA_HUMAN	40	403	3e-74	279	409	Putative N-acetylglucosamine-6-phosphate deacetylase OS=Homo sapiens GN=AMDHD2 PE=2 SV=2	K01443	E3.5.1.25, nagA, AMDHD2; N-acetylglucosamine-6-phosphate deacetylase [EC:3.5.1.25]	MER065297	75	352	1e-158	555	352	family M38 non-peptidase homologues (Gibberella zeae)	M38.UNW	M38	CE9			1	Amidohydro_4		132.101	610.231	4.61943	1.53027	7.0455	9.25321	2.20771
SMF2FGGW_101223.1	scaffold003:1132632-1134470																						1	NDT80_PhoG		6.66954	30.8722	4.62883	1.5323	2.73759	4.94824	2.21065
SMF2FGGW_101224.1	scaffold003:1135471-1136707	sp|A4FV08|GNPI1_BOVIN	67	258	1e-102	371	289	Glucosamine-6-phosphate isomerase 1 OS=Bos taurus GN=GNPDA1 PE=2 SV=1	K02564	nagB, GNPDA; glucosamine-6-phosphate deaminase [EC:3.5.99.6]													1	Glucosamine_iso		208.646	711.355	3.40939	1.22653	7.70491	9.47443	1.76951
SMF2FGGW_101225.1	scaffold003:1141774-1143489	sp|Q4U3Y2|HXK1_ASPFU	44	481	1e-113	407	549	Hexokinase-1 OS=Neosartorya fumigata (strain ATCC MYA-4609 / Af293 / CBS 101355 / FGSC A1100) GN=hxkA PE=2 SV=1	K00844	HK; hexokinase [EC:2.7.1.1]													3	Hexokinase_1 Hexokinase_2 Hexokinase_2		15.4733	125.661	8.12115	2.09447	3.95171	6.97339	3.02168
SMF2FGGW_101226.1	scaffold003:1144534-1147295																						1	PTCB-BRCT		5.62882	3.37579	0.599733	-0.511271	2.49283	1.75523	-0.737607
SMF2FGGW_101227.1	scaffold003:1147505-1148205	sp|Q6NWF4|VPS25_DANRE	40	182	2e-35	149	174	Vacuolar protein-sorting-associated protein 25 OS=Danio rerio GN=vps25 PE=2 SV=2	K12189	VPS25, EAP20; ESCRT-II complex subunit VPS25													1	ESCRT-II		20.1328	24.8268	1.23315	0.209572	4.33148	4.63383	0.30235
SMF2FGGW_101228.1	scaffold003:1149344-1152520																						2	HLH DUF2014		241.483	444.477	1.84061	0.610098	7.91578	8.79596	0.880187
SMF2FGGW_101229.1	scaffold003:1158332-1159892																									14.3469	21.7401	1.51532	0.415627	3.84267	4.44229	0.59962
SMF2FGGW_101230.1	scaffold003:1161746-1165292	sp|Q10213|SRS2_SCHPO	40	716	1e-126	455	887	ATP-dependent DNA helicase srs2 OS=Schizosaccharomyces pombe (strain ATCC 38366 / 972) GN=srs2 PE=2 SV=1	K03657	uvrD, pcrA; DNA helicase II / ATP-dependent DNA helicase PcrA [EC:3.6.4.12]													2	UvrD-helicase UvrD_C		0	0
SMF2FGGW_101231.1	scaffold003:1166820-1169230	sp|Q29C43|NCASE_DROPS	37	695	1e-125	449	704	Neutral ceramidase OS=Drosophila pseudoobscura pseudoobscura GN=CDase PE=3 SV=1															1	Ceramidase_alk		14.4329	23.1817	1.60617	0.473854	3.85129	4.53491	0.683625
SMF2FGGW_101232.1	scaffold003:1177858-1178265																									0	0
SMF2FGGW_101233.1	scaffold003:1179658-1180880								K02992	RP-S7, rpsG; small subunit ribosomal protein S7													1	Ribosomal_S7		40.2049	32.7047	0.813451	-0.206469	5.3293	5.03143	-0.297873
SMF2FGGW_101234.1	scaffold003:1182990-1185336																						1	Usp		24.8583	6.17118	0.248254	-1.3933	4.63566	2.62555	-2.01011
SMF2FGGW_101235.1	scaffold003:1188634-1191193																									10.0702	17.7206	1.75971	0.565145	3.33202	4.14736	0.815335
SMF2FGGW_101236.1	scaffold003:1192744-1195060	sp|Q2GSX8|PABP_CHAGB	73	512	0	745	783	Polyadenylate-binding protein, cytoplasmic and nuclear OS=Chaetomium globosum (strain ATCC 6205 / CBS 148.51 / DSM 1962 / NBRC 6347 / NRRL 1970) GN=PAB1 PE=3 SV=1	K13126	PABPC; polyadenylate-binding protein													6	RRM_1 RRM_1 RRM_1 RRM_1 RRM_1 PABP		61.9865	110.886	1.78887	0.581589	5.95388	6.79293	0.839051
SMF2FGGW_101237.1	scaffold003:1196514-1200117								K10589	UBE3C; ubiquitin-protein ligase E3 C [EC:6.3.2.19]													1	HECT		39.2176	30.2619	0.771641	-0.259238	5.29343	4.91943	-0.373999
SMF2FGGW_101238.1	scaffold003:1201482-1203602	sp|P87111|ETFD_SCHPO	54	628	0	670	632	Probable electron transfer flavoprotein-ubiquinone oxidoreductase, mitochondrial OS=Schizosaccharomyces pombe (strain ATCC 38366 / 972) GN=SPAC20G8.04c PE=2 SV=1	K00311	E1.5.5.1, etf; electron-transferring-flavoprotein dehydrogenase [EC:1.5.5.1]													2	NAD_binding_8 ETF_QO		12.296	92.0384	7.48523	2.01293	3.62012	6.52416	2.90405
SMF2FGGW_101239.1	scaffold003:1207935-1208960	sp|Q12731|TBP_EMENI	74	267	1e-105	380	268	TATA-box-binding protein OS=Emericella nidulans GN=tbpA PE=2 SV=1	K03120	TBP, tbp; transcription initiation factor TFIID TATA-box-binding protein													2	TBP TBP		200.461	301.432	1.50369	0.407926	7.64718	8.23569	0.588511
SMF2FGGW_101240.1	scaffold003:1209949-1211344																						1	DAO		4.26007	31.2723	7.34079	1.99345	2.09088	4.96681	2.87594
SMF2FGGW_101241.1	scaffold003:1211938-1214317								K12842	SR140; U2-associated protein SR140													1	Surp		4.38779	6.12819	1.39665	0.334074	2.13349	2.61546	0.481967
SMF2FGGW_101242.1	scaffold003:1216721-1218375																						1	Copper-fist		7.31026	8.51696	1.16507	0.152781	2.86992	3.09034	0.220416
SMF2FGGW_101243.1	scaffold003:1219094-1220264																									5.89492	12.7284	2.15922	0.769748	2.55947	3.66998	1.11051
SMF2FGGW_101244.1	scaffold003:1220791-1222163																						1	Methyltransf_16		32.5433	19.9603	0.613346	-0.488829	5.02429	4.31906	-0.705227
SMF2FGGW_101245.1	scaffold003:1222167-1223070																						1	PhyH		70.7078	14.9315	0.211172	-1.55508	6.1438	3.90029	-2.24351
SMF2FGGW_101246.1	scaffold003:1223751-1225173										MER033046	44	367	5e-80	296	355	family S33 unassigned peptidases (Magnaporthe grisea)	S33.UPW	S33				2	EHN Abhydrolase_1		19.8091	3.39042	0.171155	-1.76519	4.30809	1.76146	-2.54663
SMF2FGGW_101247.1	scaffold003:1225481-1226618																									4.58401	3.13502	0.683903	-0.379939	2.19661	1.64847	-0.548136
SMF2FGGW_101248.1	scaffold003:1227531-1229139	sp|Q10335|RPN7_SCHPO	37	389	1e-74	280	409	Probable 26S proteasome regulatory subunit rpn7 OS=Schizosaccharomyces pombe (strain ATCC 38366 / 972) GN=rpn7 PE=2 SV=1	K03037	PSMD6, RPN7; 26S proteasome regulatory subunit N7													2	RPN7 PCI		72.0503	27.3751	0.379944	-0.96773	6.17093	4.77479	-1.39614
SMF2FGGW_101249.1	scaffold003:1229622-1231136	sp|P52893|ALAM_YEAST	50	482	1e-139	494	592	Probable alanine aminotransferase, mitochondrial OS=Saccharomyces cerevisiae (strain ATCC 204508 / S288c) GN=ALT1 PE=1 SV=1	K00814	GPT, ALT; alanine transaminase [EC:2.6.1.2]													1	Aminotran_1_2		56.3972	107.674	1.90921	0.646692	5.81755	6.75053	0.932974
SMF2FGGW_101250.1	scaffold003:1232898-1233134								K02913	RP-L33, rpmG; large subunit ribosomal protein L33													1	Ribosomal_L33		418.788	475.455	1.13531	0.126907	8.71008	8.89316	0.183089
SMF2FGGW_101251.1	scaffold003:1233524-1237119																									1.83604	1.52922	0.83289	-0.182853	0.876597	0.612796	-0.263802
SMF2FGGW_101252.1	scaffold003:1238903-1239422																									189.142	116.709	0.617044	-0.482817	7.56333	6.86677	-0.696554
SMF2FGGW_101253.1	scaffold003:1239621-1241559	sp|P48234|NOL10_YEAST	44	541	1e-130	464	707	Ribosome biogenesis protein ENP2 OS=Saccharomyces cerevisiae (strain ATCC 204508 / S288c) GN=ENP2 PE=1 SV=2	K14788	NOL10, ENP2; ribosome biogenesis protein ENP2													2	WD40 NUC153		9.77845	16.0961	1.64608	0.498397	3.28961	4.00864	0.719033
SMF2FGGW_101254.1	scaffold003:1242387-1247061								K15165	SSN2, MED13; mediator of RNA polymerase II transcription subunit 13, fungi type													2	Med13_N Med13_C		2.49642	5.05808	2.02613	0.706131	1.31986	2.33859	1.01873
SMF2FGGW_101255.1	scaffold003:1248105-1250044																									21.4103	7.13089	0.333059	-1.09944	4.42023	2.83408	-1.58615
SMF2FGGW_101256.1	scaffold003:1250268-1251407	sp|Q9I4V0|2NPD_PSEAE	46	319	9e-75	280	328	Nitronate monooxygenase OS=Pseudomonas aeruginosa GN=PA1024 PE=1 SV=1															1	NMO		23.3854	20.671	0.883928	-0.12338	4.54754	4.36954	-0.178
SMF2FGGW_101257.1	scaffold003:1252517-1255697																						2	zf-H2C2_2 Fungal_trans		3.78222	5.88919	1.55707	0.442806	1.91923	2.55807	0.638836
SMF2FGGW_101258.1	scaffold003:1255770-1255920																									0	0
SMF2FGGW_101259.1	scaffold003:1260818-1262285	sp|A4R8D7|MCES_MAGO7	54	297	7e-86	318	486	mRNA cap guanine-N7 methyltransferase OS=Magnaporthe oryzae (strain 70-15 / FGSC 8958) GN=ABD1 PE=3 SV=1	K00565	RNMT; mRNA (guanine-N7-)-methyltransferase [EC:2.1.1.56]													2	Pox_MCEL Pox_MCEL		4.64908	2.64455	0.568833	-0.56417	2.21695	1.40302	-0.813923
SMF2FGGW_101260.1	scaffold003:1262755-1264758	sp|Q4I2W2|GEM1_GIBZE	78	625	0	999	627	Mitochondrial Rho GTPase 1 OS=Gibberella zeae (strain PH-1 / FGSC 9075 / NRRL 31084) GN=GEM1 PE=3 SV=1	K07870	RHOT1, ARHT1; Ras homolog gene family, member T1													6	Miro EF_hand_4 EF_assoc_2 EF_hand_3 EF_assoc_1 Miro		24.0021	22.3054	0.92931	-0.073312	4.58509	4.47932	-0.105768
SMF2FGGW_101261.1	scaffold003:1266237-1268599	sp|A1CTE6|CREC_ASPCL	48	585	1e-160	565	573	Probable catabolite repression protein creC OS=Aspergillus clavatus (strain ATCC 1007 / CBS 513.65 / DSM 816 / NCTC 3887 / NRRL 1) GN=creC PE=3 SV=2															3	WD40 WD40 WD40		16.5175	21.7622	1.31752	0.275755	4.04592	4.44375	0.397829
SMF2FGGW_101262.1	scaffold003:1274930-1277054	sp|Q2UM46|CRED_ASPOR	47	381	1e-89	330	597	Probable HECT-type ubiquitin ligase-interacting protein creD OS=Aspergillus oryzae (strain ATCC 42149 / RIB 40) GN=creD PE=3 SV=2															2	Arrestin_N Arrestin_C		864.855	463.855	0.536338	-0.622988	9.75631	8.85753	-0.898784
SMF2FGGW_101263.1	scaffold003:1278979-1280643																									7.51112	6.49789	0.865103	-0.144908	2.90903	2.69997	-0.209057
SMF2FGGW_101264.1	scaffold003:1281225-1282240																									1.61483	2.41074	1.49288	0.400706	0.691382	1.26948	0.578094
SMF2FGGW_101265.1	scaffold003:1282891-1283838																						1	Vma12		4.3809	2.15594	0.492123	-0.709027	2.13123	1.10832	-1.02291
SMF2FGGW_101266.1	scaffold003:1284582-1285957	sp|Q7S565|COQ1_NEUCR	77	395	1e-172	606	449	Probable hexaprenyl pyrophosphate synthase, mitochondrial OS=Neurospora crassa (strain ATCC 24698 / 74-OR23-1A / CBS 708.71 / DSM 1257 / FGSC 987) GN=NCU02305 PE=3 SV=1	K05355	hexPS, COQ1; hexaprenyl-diphosphate synthase [EC:2.5.1.82 2.5.1.83]													1	polyprenyl_synt		12.5466	16.0144	1.27639	0.244034	3.64922	4.0013	0.352073
SMF2FGGW_101267.1	scaffold003:1287108-1287753																									272.897	32.0907	0.117593	-2.14053	8.09221	5.00408	-3.08813
SMF2FGGW_101268.1	scaffold003:1291552-1293130	sp|P32375|ALN_YEAST	43	498	1e-105	383	460	Allantoinase OS=Saccharomyces cerevisiae (strain ATCC 204508 / S288c) GN=DAL1 PE=2 SV=2	K01466	allB; allantoinase [EC:3.5.2.5]	MER064583	80	389	0	647	389	family M38 non-peptidase homologues (Gibberella zeae)	M38.UNW	M38				1	Amidohydro_1		216.871	76.8624	0.354415	-1.03729	7.76069	6.26421	-1.49649
SMF2FGGW_101269.1	scaffold003:1293987-1298140	sp|Q08234|YO075_YEAST	38	1279	0	871	1294	Uncharacterized ABC transporter ATP-binding protein/permease YOL075C OS=Saccharomyces cerevisiae (strain ATCC 204508 / S288c) GN=YOL075C/YOL074C PE=1 SV=3															4	ABC_tran ABC2_membrane ABC_tran ABC2_membrane		3.69029	8.18726	2.2186	0.796875	1.88373	3.03338	1.14965
SMF2FGGW_101270.1	scaffold003:1300493-1301912																						1	FAD_binding_4		0	0
SMF2FGGW_101271.1	scaffold003:1302413-1303390																						1	adh_short		6.67744	3.74807	0.561303	-0.577493	2.7393	1.90615	-0.833147
SMF2FGGW_101272.1	scaffold003:1303927-1304833																						1	DUF3632		9.00681	0			3.17102
SMF2FGGW_101273.1	scaffold003:1305044-1305742																						1	zf-RING_2		7.15481	0			2.83891
SMF2FGGW_101274.1	scaffold003:1307300-1308017	sp|Q9P5L2|FMP52_NEUCR	58	237	2e-70	265	242	Protein fmp-52, mitochondrial OS=Neurospora crassa (strain ATCC 24698 / 74-OR23-1A / CBS 708.71 / DSM 1257 / FGSC 987) GN=fmp-52 PE=3 SV=1															1	NAD_binding_10		33.1336	12.6763	0.382581	-0.960818	5.05022	3.66406	-1.38616
SMF2FGGW_101275.1	scaffold003:1309030-1309704	sp|P0C5D9|RIFK_CHAGB	64	190	4e-65	246	235	Riboflavin kinase OS=Chaetomium globosum (strain ATCC 6205 / CBS 148.51 / DSM 1962 / NBRC 6347 / NRRL 1970) GN=FMN1 PE=3 SV=1	K00861	RFK, FMN1; riboflavin kinase [EC:2.7.1.26]													1	Flavokinase		68.8286	22.4055	0.325526	-1.12231	6.10494	4.48578	-1.61916
SMF2FGGW_101276.1	scaffold003:1310393-1312642	sp|C7YM38|ACUK_NECH7	64	682	0	852	662	Transcription activator of gluconeogenesis NECHADRAFT_59099 OS=Nectria haematococca (strain 77-13-4 / FGSC 9596 / MPVI) GN=NECHADRAFT_59099 PE=3 SV=1																		8.06275	38.4966	4.77462	1.56331	3.01127	5.26666	2.25539
SMF2FGGW_101277.1	scaffold003:1317316-1319681	sp|P38776|YHK8_YEAST	36	517	9e-93	341	514	Probable drug/proton antiporter YHK8 OS=Saccharomyces cerevisiae (strain ATCC 204508 / S288c) GN=YHK8 PE=1 SV=1															1	MFS_1		13.9122	15.5258	1.11598	0.109735	3.79828	3.9566	0.158317
SMF2FGGW_101278.1	scaffold003:1321623-1323998	sp|Q4WMP0|EXGD_ASPFU	57	488	1e-163	577	833	Probable glucan 1,3-beta-glucosidase D OS=Neosartorya fumigata (strain ATCC MYA-4609 / Af293 / CBS 101355 / FGSC A1100) GN=exgD PE=3 SV=1	K01210	E3.2.1.58; glucan 1,3-beta-glucosidase [EC:3.2.1.58]										GH5			1	Cellulase		1.73633	8.30986	4.78588	1.56567	0.796041	3.05482	2.25878
SMF2FGGW_101279.1	scaffold003:1325289-1326574	sp|Q55FN7|ODBB_DICDI	58	330	1e-111	401	370	2-oxoisovalerate dehydrogenase subunit beta, mitochondrial OS=Dictyostelium discoideum GN=bkdB PE=3 SV=1	K00167	E1.2.4.4B, bkdA2; 2-oxoisovalerate dehydrogenase E1 component, beta subunit [EC:1.2.4.4]													2	Transket_pyr Transketolase_C		11.2849	110.518	9.79344	2.28171	3.49632	6.78814	3.29182
SMF2FGGW_101280.1	scaffold003:1327125-1328362	sp|Q4I2D7|CAPZA_GIBZE	76	273	1e-122	438	273	F-actin-capping protein subunit alpha OS=Gibberella zeae (strain PH-1 / FGSC 9075 / NRRL 31084) GN=CAP1 PE=3 SV=1	K10364	CAPZA; capping protein (actin filament) muscle Z-line, alpha													1	F-actin_cap_A		71.0656	9.52084	0.133973	-2.01012	6.15108	3.25109	-2.89999
SMF2FGGW_101281.1	scaffold003:1330260-1330889	sp|Q9P5L0|CYB5_NEUCR	64	139	1e-44	177	139	Probable cytochrome b5 OS=Neurospora crassa (strain ATCC 24698 / 74-OR23-1A / CBS 708.71 / DSM 1257 / FGSC 987) GN=B23L21.190 PE=3 SV=2															1	Cyt-b5		148.643	107.349	0.722193	-0.325457	7.21571	6.74616	-0.469543
SMF2FGGW_101282.1	scaffold003:1331779-1332679	sp|P36145|T2EB_YEAST	35	217	2e-31	135	328	Transcription initiation factor IIE subunit beta OS=Saccharomyces cerevisiae (strain ATCC 204508 / S288c) GN=TFA2 PE=1 SV=3	K03137	TFIIE2, GTF2E2, TFA2; transcription initiation factor TFIIE subunit beta													1	TFIIE_beta		12.2688	13.916	1.13426	0.125982	3.61692	3.79867	0.18175
SMF2FGGW_101283.1	scaffold003:1333456-1334451																						1	DSBA		0	0
SMF2FGGW_101284.1	scaffold003:1336436-1337956																						3	zf-H2C2_2 zf-H2C2_2 zf-H2C2_2		18.0199	26.7715	1.48566	0.395864	4.17152	4.74263	0.571107
SMF2FGGW_101285.1	scaffold003:1348295-1349873																						2	VHS GAT		6.05015	3.26029	0.538878	-0.618268	2.59697	1.705	-0.891971
SMF2FGGW_101286.1	scaffold003:1350940-1352782	sp|P38925|SMF1_YEAST	45	486	1e-116	418	575	Manganese transporter SMF1 OS=Saccharomyces cerevisiae (strain ATCC 204508 / S288c) GN=SMF1 PE=1 SV=2	K12346	SMF; metal iron transporter													1	Nramp		48.5074	93.5905	1.92941	0.657213	5.60013	6.54829	0.948157
SMF2FGGW_101287.1	scaffold003:1355227-1356114	sp|P05375|PEM2_YEAST	52	190	2e-51	202	206	Methylene-fatty-acyl-phospholipid synthase OS=Saccharomyces cerevisiae (strain ATCC 204508 / S288c) GN=OPI3 PE=1 SV=1	K00550	OPI3; methylene-fatty-acyl-phospholipid synthase [EC:2.1.1.16]													1	PEMT		83.0512	65.9618	0.794231	-0.230382	6.37593	6.04356	-0.33237
SMF2FGGW_101288.1	scaffold003:1356909-1358469																						1	RXT2_N		15.5279	37.2222	2.39712	0.874269	3.95679	5.21809	1.2613
SMF2FGGW_101289.1	scaffold003:1360864-1362869	sp|P34054|INDA1_TRIAT	59	581	0	684	573	Amino-acid permease inda1 OS=Trichoderma atroviride GN=inda1 PE=2 SV=1															1	AA_permease		3.0338	13.071	4.30846	1.46058	1.60113	3.7083	2.10717
SMF2FGGW_101290.1	scaffold003:1366521-1367531	sp|P0CJ44|ALF_COCIM	46	296	7e-71	267	302	Putative fructose-bisphosphate aldolase OS=Coccidioides immitis (strain RS) GN=CIMG_05755 PE=1 SV=1	K01624	FBA, fbaA; fructose-bisphosphate aldolase, class II [EC:4.1.2.13]													1	F_bP_aldolase		4.7358	3.27136	0.690772	-0.369947	2.24361	1.70989	-0.533718
SMF2FGGW_101291.1	scaffold003:1367615-1368464																						1	adh_short		0	11.5458				3.5293
SMF2FGGW_101292.1	scaffold003:1369073-1369502																									302.538	55.8793	0.184702	-1.68901	8.24097	5.80424	-2.43673
SMF2FGGW_101293.1	scaffold003:1376843-1378940	sp|Q86UX6|ST32C_HUMAN	40	307	2e-65	250	486	Serine/threonine-protein kinase 32C OS=Homo sapiens GN=STK32C PE=1 SV=1	K08793	STK32, YANK; serine/threonine kinase 32 [EC:2.7.11.1]													1	Pkinase		21.864	8.81332	0.403097	-0.908579	4.45049	3.13969	-1.3108
SMF2FGGW_101294.1	scaffold003:1380845-1382751								K09043	AP1F; fungal AP-1-like factor													2	bZIP_1 PAP1		356.226	864.976	2.42817	0.887136	8.47665	9.75652	1.27987
SMF2FGGW_101295.1	scaffold003:1385698-1385975	sp|P22151|GRG1_NEUCR	55	69	9e-13	72	71	Glucose-repressible gene protein OS=Neurospora crassa (strain ATCC 24698 / 74-OR23-1A / CBS 708.71 / DSM 1257 / FGSC 987) GN=grg-1 PE=2 SV=1															1	DUF2823		67296.8	170802	2.53804	0.931394	16.0383	17.382	1.34372
SMF2FGGW_101296.1	scaffold003:1387949-1389397																						1	BSD		43.7663	189.228	4.3236	1.46409	5.45175	7.56398	2.11223
SMF2FGGW_101297.1	scaffold003:1389574-1390278								K14800	TSR2; pre-rRNA-processing protein TSR2													1	WGG		42.7042	200.937	4.70532	1.5487	5.41631	7.6506	2.23429
SMF2FGGW_101298.1	scaffold003:1390751-1393382										MER228691	52	356	9e-98	356	356	family S9 non-peptidase homologues (Aspergillus fumigatus)	S09.UNW	S09X				2	Abhydrolase_3 Abhydrolase_3		43.2917	40.5417	0.936477	-0.0656305	5.43602	5.34133	-0.0946839
SMF2FGGW_101299.1	scaffold003:1393887-1394310	sp|P36526|RM27_YEAST	42	88	3e-13	73.9	146	54S ribosomal protein L27, mitochondrial OS=Saccharomyces cerevisiae (strain ATCC 204508 / S288c) GN=MRPL27 PE=1 SV=2															1	MRP-L27		87.7014	67.3223	0.767631	-0.264446	6.45453	6.07301	-0.381515
SMF2FGGW_101300.1	scaffold003:1394896-1398809																						2	Foie-gras_1 Gryzun		5.72973	3.01662	0.526486	-0.641531	2.51847	1.59293	-0.925534
SMF2FGGW_101301.1	scaffold003:1400934-1403030																						1	MFS_1		25.0698	15.2675	0.609	-0.495939	4.64788	3.93239	-0.715487
SMF2FGGW_101302.1	scaffold003:1403220-1404342																									2.53403	0			1.34143
SMF2FGGW_101303.1	scaffold003:1405153-1406660										MER214892	46	332	2e-72	271	320	family S33 unassigned peptidases (Verticillium albo)	S33.UPW	S33				1	Abhydrolase_6		0	0
SMF2FGGW_101304.1	scaffold003:1407151-1410681																						3	DUF1785 PAZ Piwi		63.9099	8.77527	0.137307	-1.98554	5.99797	3.13344	-2.86452
SMF2FGGW_101305.1	scaffold003:1413412-1415194																									0	0
SMF2FGGW_101306.1	scaffold003:1418167-1418440																									0	0
SMF2FGGW_101307.1	scaffold003:1418923-1421943																									8.53262	16.3729	1.91886	0.651733	3.09299	4.03324	0.940249
SMF2FGGW_101308.1	scaffold003:1422928-1423432																						1	dCMP_cyt_deam_1		14.4644	0			3.85443
SMF2FGGW_101309.1	scaffold003:1423782-1426207								K09529	DNAJC9; DnaJ homolog subfamily C member 9													3	DnaJ Stn1 Stn1		14.7956	5.11202	0.345509	-1.06273	3.8871	2.35389	-1.5332
SMF2FGGW_101310.1	scaffold003:1428098-1430544	sp|Q09850|ENG2_SCHPO	39	712	1e-147	521	706	Putative endo-1,3(4)-beta-glucanase 2 OS=Schizosaccharomyces pombe (strain ATCC 38366 / 972) GN=eng2 PE=2 SV=1												GH81			1	Glyco_hydro_81		6.9135	28.2419	4.08504	1.40733	2.78942	4.81977	2.03035
SMF2FGGW_101311.1	scaffold003:1433948-1435576	sp|O59768|VCX1_SCHPO	47	410	3e-94	346	412	Vacuolar calcium ion transporter OS=Schizosaccharomyces pombe (strain ATCC 38366 / 972) GN=vcx1 PE=2 SV=1	K07300	chaA, CAX; Ca2+:H+ antiporter													2	Na_Ca_ex Na_Ca_ex		83.9348	23.8091	0.283662	-1.25997	6.3912	4.57344	-1.81776
SMF2FGGW_101312.1	scaffold003:1436233-1439201								K14567	UTP14; U3 small nucleolar RNA-associated protein 14													1	Utp14		5.04298	29.2558	5.80129	1.75808	2.33428	4.87065	2.53637
SMF2FGGW_101313.1	scaffold003:1439594-1441105	sp|Q10361|ETP1_SCHPO	53	379	1e-110	400	616	Electron transfer protein 1, mitochondrial OS=Schizosaccharomyces pombe (strain ATCC 38366 / 972) GN=etp1 PE=1 SV=2	K02259	COX15; cytochrome c oxidase assembly protein subunit 15													1	COX15-CtaA		36.4688	37.7813	1.03599	0.0353564	5.18859	5.2396	0.0510096
SMF2FGGW_101314.1	scaffold003:1441803-1444010																									54.7058	86.3562	1.57856	0.456511	5.77362	6.43223	0.658606
SMF2FGGW_101315.1	scaffold003:1450715-1452033								K11585	CBX1, HP1B, SWI6; chromobox protein 1													2	Chromo Chromo_shadow		45.2069	78.7236	1.74141	0.554692	5.49847	6.29872	0.800253
SMF2FGGW_101316.1	scaffold003:1454695-1455727																									0	0
SMF2FGGW_101317.1	scaffold003:1455925-1460763	sp|Q9P7P0|YOL4_SCHPO	46	600	1e-141	503	675	Uncharacterized acyltransferase C1718.04 OS=Schizosaccharomyces pombe (strain ATCC 38366 / 972) GN=SPBC1718.04 PE=1 SV=1	K13507	GAT; glycerol-3-phosphate O-acyltransferase / dihydroxyacetone phosphate acyltransferase [EC:2.3.1.15 2.3.1.42]													2	Acyltransferase Suc_Fer-like		32.8842	15.5146	0.471795	-0.751208	5.03932	3.95555	-1.08377
SMF2FGGW_101318.1	scaffold003:1462540-1464751	sp|O13747|EPT1_SCHPO	36	488	1e-81	304	547	RING finger protein ETP1 homolog OS=Schizosaccharomyces pombe (strain ATCC 38366 / 972) GN=SPAC16E8.13 PE=2 SV=1	K10632	BRAP; BRCA1-associated protein [EC:6.3.2.19]													3	BRAP2 zf-RING_2 zf-UBP		18.4487	38.0492	2.06243	0.723883	4.20545	5.24979	1.04435
SMF2FGGW_101319.1	scaffold003:1465375-1466351	sp|P0CG75|UBI4P_KLULA	100	304	1e-170	599	381	Polyubiquitin OS=Kluyveromyces lactis (strain ATCC 8585 / CBS 2359 / DSM 70799 / NBRC 1267 / NRRL Y-1140 / WM37) GN=ubi4 PE=1 SV=1	K08770	UBC; ubiquitin C													4	ubiquitin ubiquitin ubiquitin ubiquitin		9923.01	5937.94	0.598401	-0.513493	13.2766	12.5357	-0.740815
SMF2FGGW_101320.1	scaffold003:1468793-1469711																									0	0
SMF2FGGW_101321.1	scaffold003:1472137-1474759																									126.371	166.214	1.31529	0.274057	6.98152	7.3769	0.395376
SMF2FGGW_101322.1	scaffold003:1480918-1482595	sp|P49356|FNTB_HUMAN	36	454	5e-67	255	437	Protein farnesyltransferase subunit beta OS=Homo sapiens GN=FNTB PE=1 SV=1	K05954	FNTB; protein farnesyltransferase subunit beta [EC:2.5.1.58]													3	Prenyltrans_2 Prenyltrans Prenyltrans		10.1961	13.7957	1.35304	0.302352	3.34995	3.78615	0.436201
SMF2FGGW_101323.1	scaffold003:1493656-1495722								K15183	ELL; RNA polymerase II elongation factor ELL																11.6788	18.9141	1.61952	0.482136	3.54582	4.24139	0.69557
SMF2FGGW_101324.1	scaffold003:1497628-1498952																						1	Methyltransf_16		4.62283	0			2.20878
SMF2FGGW_101325.1	scaffold003:1500616-1502475																									0	0
SMF2FGGW_101326.1	scaffold003:1503518-1505992																									9.47294	9.05831	0.95623	-0.0447571	3.24381	3.17924	-0.0645703
SMF2FGGW_101327.1	scaffold003:1510669-1511076	sp|P22139|RPAB5_YEAST	66	65	5e-21	99.4	70	DNA-directed RNA polymerases I, II, and III subunit RPABC5 OS=Saccharomyces cerevisiae (strain ATCC 204508 / S288c) GN=RPB10 PE=1 SV=2	K03007	RPB10, POLR2L; DNA-directed RNA polymerases I, II, and III subunit RPABC5													1	RNA_pol_N		379.187	466.859	1.23121	0.207998	8.56677	8.86684	0.300077
SMF2FGGW_101328.1	scaffold003:1511365-1514380								K14552	NAN1, UTP17, WDR75; NET1-associated nuclear protein 1 (U3 small nucleolar RNA-associated protein 17)													1	WD40		9.49818	11.6171	1.22309	0.20138	3.24765	3.53818	0.290527
SMF2FGGW_101329.1	scaffold003:1517114-1518569																									0	1.42066				0.506561
SMF2FGGW_101330.1	scaffold003:1524382-1525830																						1	zf-RING_2		29.6335	47.7235	1.61046	0.476518	4.88916	5.57663	0.687471
SMF2FGGW_101331.1	scaffold003:1526664-1527699																						1	DUF3752		5.27288	3.54724	0.672733	-0.396408	2.39859	1.8267	-0.571894
SMF2FGGW_101332.1	scaffold003:1528045-1529062	sp|O59825|TDG_SCHPO	39	188	3e-31	136	325	G/U mismatch-specific uracil DNA glycosylase OS=Schizosaccharomyces pombe (strain ATCC 38366 / 972) GN=thp1 PE=2 SV=1	K03649	MUG, TDG; TDG/mug DNA glycosylase family protein [EC:3.2.2.-]													1	UDG		7.351	4.25116	0.57831	-0.547644	2.87794	2.08786	-0.790084
SMF2FGGW_101333.1	scaffold003:1532067-1533632	sp|O74933|UAP1_CANAL	51	471	1e-139	494	486	UDP-N-acetylglucosamine pyrophosphorylase OS=Candida albicans GN=UAP1 PE=1 SV=1	K00972	UAP1; UDP-N-acetylglucosamine pyrophosphorylase [EC:2.7.7.23]													1	UDPGP		215.494	117.813	0.546711	-0.603837	7.7515	6.88035	-0.871149
SMF2FGGW_101334.1	scaffold003:1534093-1535336	sp|P51978|TRXB_NEUCR	77	318	1e-148	524	334	Thioredoxin reductase OS=Neurospora crassa (strain ATCC 24698 / 74-OR23-1A / CBS 708.71 / DSM 1257 / FGSC 987) GN=cys-9 PE=3 SV=1	K00384	E1.8.1.9, trxB; thioredoxin reductase (NADPH) [EC:1.8.1.9]													2	Pyr_redox_2 Pyr_redox		39.6617	18.02	0.454343	-0.788905	5.30967	4.17153	-1.13815
SMF2FGGW_101335.1	scaffold003:1536367-1538982																						1	Vps53_N		4.91747	2.3925	0.486531	-0.720457	2.29792	1.25852	-1.0394
SMF2FGGW_101336.1	scaffold003:1539508-1543104																						1	fn3		14.509	29.1804	2.01119	0.698726	3.85888	4.86693	1.00805
SMF2FGGW_101337.1	scaffold003:1546747-1549076	sp|Q9UUJ6|NED1_SCHPO	46	635	1e-144	513	656	Nuclear elongation and deformation protein 1 OS=Schizosaccharomyces pombe (strain ATCC 38366 / 972) GN=ned1 PE=1 SV=1	K15728	LPIN; phosphatidate phosphatase LPIN [EC:3.1.3.4]													2	Lipin_N LNS2		95.8162	71.9616	0.751038	-0.2863	6.5822	6.16916	-0.413042
SMF2FGGW_101338.1	scaffold003:1549928-1552590	sp|P07685|HIS2_NEUCR	72	866	0	1260	870	Histidine biosynthesis trifunctional protein OS=Neurospora crassa (strain ATCC 24698 / 74-OR23-1A / CBS 708.71 / DSM 1257 / FGSC 987) GN=his-3 PE=3 SV=3	K14152	HIS4; phosphoribosyl-ATP pyrophosphohydrolase / phosphoribosyl-AMP cyclohydrolase / histidinol dehydrogenase [EC:3.6.1.31 3.5.4.19 1.1.1.23]													3	PRA-CH PRA-PH Histidinol_dh		34.4622	34.7118	1.00724	0.00721681	5.10694	5.11735	0.0104114
SMF2FGGW_101339.1	scaffold003:1553349-1554159	sp|Q05027|TAF9_YEAST	38	145	9e-20	97.4	157	Transcription initiation factor TFIID subunit 9 OS=Saccharomyces cerevisiae (strain ATCC 204508 / S288c) GN=TAF9 PE=1 SV=1	K03133	TAF9B, TAF9; transcription initiation factor TFIID subunit 9B													1	TFIID-31kDa		12.3403	4.13873	0.335383	-1.09248	3.62531	2.04919	-1.57612
SMF2FGGW_101340.1	scaffold003:1554728-1556432	sp|P11913|MPPB_NEUCR	76	471	0	743	476	Mitochondrial-processing peptidase subunit beta OS=Neurospora crassa (strain ATCC 24698 / 74-OR23-1A / CBS 708.71 / DSM 1257 / FGSC 987) GN=pep PE=1 SV=1	K01412	E3.4.24.64; mitochondrial processing peptidase [EC:3.4.24.64]	MER233336	84	235	1e-116	417	235	mitochondrial processing peptidase beta-subunit (Nectria haematococca)	M16.003	M16B				2	Peptidase_M16 Peptidase_M16_C		371.059	447.145	1.20505	0.18652	8.5355	8.8046	0.269094
SMF2FGGW_101341.1	scaffold003:1557300-1560264																			GH36			2	Raffinose_syn Raffinose_syn		18.5574	2.7417	0.147742	-1.91229	4.21392	1.45507	-2.75885
SMF2FGGW_101342.1	scaffold003:1560516-1562012	sp|Q4IPI4|ARP4_GIBZE	81	471	0	802	471	Actin-related protein 4 OS=Gibberella zeae (strain PH-1 / FGSC 9075 / NRRL 31084) GN=ARP4 PE=3 SV=1	K11400	ARP4; actin-related protein 4													1	Actin		27.6763	15.3026	0.552914	-0.592555	4.79058	3.9357	-0.854874
SMF2FGGW_101343.1	scaffold003:1562775-1564556	sp|O74858|SYKM_SCHPO	37	538	2e-84	313	531	Lysyl-tRNA synthetase, mitochondrial OS=Schizosaccharomyces pombe (strain ATCC 38366 / 972) GN=msk1 PE=2 SV=1	K04567	KARS, lysS; lysyl-tRNA synthetase, class II [EC:6.1.1.6]													2	tRNA_anti tRNA-synt_2		7.06561	9.82322	1.39029	0.329509	2.82081	3.2962	0.475382
SMF2FGGW_101344.1	scaffold003:1564794-1566945	sp|Q4IPI1|ROK1_GIBZE	59	696	0	786	693	ATP-dependent RNA helicase ROK1 OS=Gibberella zeae (strain PH-1 / FGSC 9075 / NRRL 31084) GN=ROK1 PE=3 SV=1	K14779	DDX52, ROK1; ATP-dependent RNA helicase DDX52/ROK1 [EC:3.6.4.13]													2	DEAD Helicase_C		6.84845	10.2449	1.49594	0.402756	2.77578	3.35683	0.581056
SMF2FGGW_101345.1	scaffold003:1567450-1573471																						2	Vps8 PIG-P		7.5126	9.93934	1.32302	0.27992	2.90931	3.31315	0.403838
SMF2FGGW_101346.1	scaffold003:1574555-1576443	sp|P50094|IMDH4_YEAST	64	527	0	693	524	Probable inosine-5'-monophosphate dehydrogenase IMD4 OS=Saccharomyces cerevisiae (strain ATCC 204508 / S288c) GN=IMD4 PE=1 SV=1	K00088	E1.1.1.205, guaB; IMP dehydrogenase [EC:1.1.1.205]													3	IMPDH CBS CBS		74.6196	105.929	1.41959	0.350365	6.22148	6.72695	0.505471
SMF2FGGW_101347.1	scaffold003:1576963-1577913	sp|Q9USH6|YJQ4_SCHPO	36	158	5e-22	104	204	Uncharacterized N-acetyltransferase C825.04c OS=Schizosaccharomyces pombe (strain ATCC 38366 / 972) GN=SPCC825.04c PE=2 SV=1															1	Acetyltransf_1		4.63176	5.40874	1.16775	0.155078	2.21156	2.43529	0.223732
SMF2FGGW_101348.1	scaffold003:1578388-1578837																						1	Complex1_LYR_1		96.2968	45.219	0.469579	-0.755918	6.58942	5.49886	-1.09056
SMF2FGGW_101349.1	scaffold003:1579216-1579588																						1	Ribosomal_L36		175.411	258.88	1.47585	0.389234	7.4546	8.01614	0.561544
SMF2FGGW_101350.1	scaffold003:1580469-1583014																									0	0
SMF2FGGW_101351.1	scaffold003:1593734-1595515																									390.189	1003.12	2.57086	0.944244	8.60803	9.97028	1.36225
SMF2FGGW_101352.1	scaffold003:1597156-1601850																						4	PAS_9 HisKA HATPase_c Response_reg		7.30296	25.204	3.4512	1.23872	2.86848	4.65558	1.7871
SMF2FGGW_101353.1	scaffold003:1604520-1604789																									0	0
SMF2FGGW_101354.1	scaffold003:1607396-1608353																									13.7548	89.3416	6.4953	1.87108	3.78186	6.48126	2.6994
SMF2FGGW_101355.1	scaffold003:1609194-1611020	sp|P25526|GABD_ECOLI	53	484	1e-150	533	482	Succinate-semialdehyde dehydrogenase [NADP+] GabD OS=Escherichia coli (strain K12) GN=gabD PE=1 SV=1	K00135	E1.2.1.16, gabD; succinate-semialdehyde dehydrogenase (NADP+) [EC:1.2.1.16]													1	Aldedh		67.2077	313.786	4.6689	1.54092	6.07055	8.29364	2.22308
SMF2FGGW_101356.1	scaffold003:1612109-1613109								K02838	frr, MRRF, RRF; ribosome recycling factor													1	RRF		30.8503	8.87399	0.287647	-1.24602	4.94721	3.14958	-1.79763
SMF2FGGW_101357.1	scaffold003:1613326-1614589																									72.6027	97.7456	1.34631	0.297366	6.18195	6.61096	0.429009
SMF2FGGW_101358.1	scaffold003:1615657-1617329	sp|P78968|PPZ_SCHPO	75	331	1e-158	558	515	Serine/threonine-protein phosphatase PP-Z OS=Schizosaccharomyces pombe (strain ATCC 38366 / 972) GN=pzh1 PE=1 SV=1	K01090	E3.1.3.16; protein phosphatase [EC:3.1.3.16]													1	Metallophos		72.8296	135.846	1.86526	0.623397	6.18645	7.08583	0.899375
SMF2FGGW_101359.1	scaffold003:1623544-1624483																						1	SUR7		210.663	603.965	2.86697	1.05325	7.71879	9.23832	1.51953
SMF2FGGW_101360.1	scaffold003:1625147-1628614																						2	WD40 WD40		3.09746	2.90454	0.937717	-0.0643065	1.63109	1.53831	-0.092776
SMF2FGGW_101361.1	scaffold003:1630405-1630579																									0	0
SMF2FGGW_101362.1	scaffold003:1630631-1630887																									0	0
SMF2FGGW_101363.1	scaffold003:1633708-1634910	sp|Q64442|DHSO_MOUSE	44	326	2e-72	273	357	Sorbitol dehydrogenase OS=Mus musculus GN=Sord PE=1 SV=3	K00008	E1.1.1.14, gutB; L-iditol 2-dehydrogenase [EC:1.1.1.14]													2	ADH_N ADH_zinc_N		0	4.45996				2.15703
SMF2FGGW_101364.1	scaffold003:1635800-1636520								K02140	ATPeFG, ATP5L; F-type H+-transporting ATPase subunit g [EC:3.6.3.14]													1	ATP-synt_G		107.741	149.27	1.38545	0.326024	6.75142	7.22178	0.470357
SMF2FGGW_101365.1	scaffold003:1638972-1640340																						1	Methyltransf_23		17.3131	17.9731	1.03812	0.0374102	4.11379	4.16777	0.0539752
SMF2FGGW_101366.1	scaffold003:1651392-1653204								K03122	TFIIA1, GTF2A1, TOA1; transcription initiation factor TFIIA large subunit													2	TFIIA TFIIA		22.5739	32.8505	1.45524	0.375174	4.49658	5.03784	0.54126
SMF2FGGW_101367.1	scaffold003:1654523-1656062	sp|P78972|SLP1_SCHPO	62	357	1e-137	489	488	WD repeat-containing protein slp1 OS=Schizosaccharomyces pombe (strain ATCC 38366 / 972) GN=slp1 PE=1 SV=1	K03363	CDC20; cell division cycle 20, cofactor of APC complex	MER135100	62	191	3e-71	268	191	family S9 non-peptidase homologues (Batrachochytrium dendrobatidis)	S09.UNW	S09X				4	WD40 WD40 WD40 WD40		8.55207	3.05555	0.357288	-1.02921	3.09627	1.61143	-1.48484
SMF2FGGW_101368.1	scaffold003:1656871-1659293																						5	Kelch_5 Kelch_4 Kelch_5 Kelch_4 BTB		21.0174	21.4567	1.0209	0.0206897	4.39351	4.42336	0.029844
SMF2FGGW_101369.1	scaffold003:1661419-1663907																									37.2184	83.456	2.24233	0.807518	5.21794	6.38294	1.165
SMF2FGGW_101370.1	scaffold003:1674316-1675108																						1	HIG_1_N		738.833	1131.56	1.53155	0.426284	9.5291	10.1441	0.614993
SMF2FGGW_101371.1	scaffold003:1675914-1677552																						5	Kelch_3 Kelch_3 Kelch_4 Kelch_1 Kelch_5		5.69617	5.05439	0.887331	-0.119536	2.50999	2.33754	-0.172455
SMF2FGGW_101372.1	scaffold003:1678504-1681085	sp|Q7SG01|DUS3_NEUCR	57	714	0	835	737	tRNA-dihydrouridine synthase 3 OS=Neurospora crassa (strain ATCC 24698 / 74-OR23-1A / CBS 708.71 / DSM 1257 / FGSC 987) GN=dus-3 PE=3 SV=1	K05544	DUS3; tRNA-dihydrouridine synthase 3 [EC:1.3.1.89]													2	Dus Dus		5.114	1.76002	0.344157	-1.06666	2.35445	0.815592	-1.53886
SMF2FGGW_101373.1	scaffold003:1681688-1683141	sp|P80667|PEX13_YEAST	41	234	9e-45	181	386	Peroxisomal membrane protein PAS20 OS=Saccharomyces cerevisiae (strain ATCC 204508 / S288c) GN=PEX13 PE=1 SV=1	K13344	PEX13; peroxin-13													2	Peroxin-13_N SH3_2		8.93854	56.4537	6.31576	1.84305	3.16004	5.819	2.65896
SMF2FGGW_101374.1	scaffold003:1684615-1686521																						1	LigD_N		0	0
SMF2FGGW_101375.1	scaffold003:1687151-1689539								K10751	CHAF1B; chromatin assembly factor 1 subunit B	MER135994	45	186	6e-47	187	188	family S9 non-peptidase homologues (Batrachochytrium dendrobatidis)	S09.UNW	S09X				4	WD40 WD40 WD40 WD40		29.3344	40.918	1.39488	0.33281	4.87452	5.35466	0.480142
SMF2FGGW_101376.1	scaffold003:1694048-1698955																						4	ABC_membrane ABC_tran ABC_membrane ABC_tran		27.0883	9.0438	0.333864	-1.09702	4.7596	3.17693	-1.58267
SMF2FGGW_101377.1	scaffold003:1699357-1701926																						1	AAA		178.615	24.6146	0.137808	-1.98189	7.48071	4.62144	-2.85927
SMF2FGGW_101378.1	scaffold003:1702975-1704512								K08334	BECN1, VPS30, ATG6; beclin 1													1	APG6		7.44303	5.8931	0.791761	-0.233495	2.89589	2.55903	-0.336863
SMF2FGGW_101379.1	scaffold003:1705265-1708316																						1	Scm3		0.934601	0			-0.0975775
SMF2FGGW_101380.1	scaffold003:1709167-1710626	sp|Q8TG13|CSK2A_NEUCR	85	332	1e-167	589	336	Casein kinase II subunit alpha OS=Neurospora crassa (strain ATCC 24698 / 74-OR23-1A / CBS 708.71 / DSM 1257 / FGSC 987) GN=cka PE=2 SV=1	K03097	CSNK2A; casein kinase II subunit alpha [EC:2.7.11.1]													1	Pkinase		107.614	116.93	1.08657	0.0830235	6.74972	6.8695	0.119779
SMF2FGGW_101381.1	scaffold003:1711727-1713126																						1	DUF3807		6.20379	5.33777	0.860405	-0.150352	2.63315	2.41624	-0.216913
SMF2FGGW_101382.1	scaffold003:1714332-1716329																						1	Atg14		15.4789	8.24602	0.532726	-0.629748	3.95223	3.0437	-0.908533
SMF2FGGW_101383.1	scaffold003:1720328-1724030																									0	0
SMF2FGGW_101384.1	scaffold003:1725090-1726074																									4.44876	0			2.1534
SMF2FGGW_101385.1	scaffold003:1726387-1730069																						2	C2 C2		95.8208	63.0571	0.658073	-0.418439	6.58227	5.97859	-0.60368
SMF2FGGW_101386.1	scaffold003:1733849-1735676								K08008	NOX, GP91; NADPH oxidase													3	Ferric_reduct FAD_binding_8 NAD_binding_6		38.2088	57.5094	1.50513	0.408885	5.25583	5.84573	0.589893
SMF2FGGW_101387.1	scaffold003:1736414-1737517																									0	0
SMF2FGGW_101388.1	scaffold003:1739412-1741798	sp|O59736|LEU1_SCHPO	57	570	0	659	584	2-isopropylmalate synthase OS=Schizosaccharomyces pombe (strain ATCC 38366 / 972) GN=leu3 PE=2 SV=2	K01649	leuA; 2-isopropylmalate synthase [EC:2.3.3.13]													2	HMGL-like LeuA_dimer		142.047	221.84	1.56174	0.445796	7.15022	7.79338	0.643151
SMF2FGGW_101389.1	scaffold003:1743555-1748627																									4.88982	2.62162	0.536138	-0.623364	2.28978	1.39046	-0.899323
SMF2FGGW_101390.1	scaffold004:3424-4672	sp|P31373|CYS3_YEAST	62	385	1e-142	504	394	Cystathionine gamma-lyase OS=Saccharomyces cerevisiae (strain ATCC 204508 / S288c) GN=CYS3 PE=1 SV=2	K01758	E4.4.1.1; cystathionine gamma-lyase [EC:4.4.1.1]													1	Cys_Met_Meta_PP		7.86714	11.3166	1.43846	0.36358	2.97584	3.50037	0.524529
SMF2FGGW_101391.1	scaffold004:5807-6664																									53.9735	126.467	2.34313	0.851491	5.75418	6.98262	1.22844
SMF2FGGW_101392.1	scaffold004:11355-13073																									29.3329	19.4902	0.664448	-0.408798	4.87445	4.28468	-0.589771
SMF2FGGW_101393.1	scaffold004:14782-15354																									33.0276	255.67	7.7411	2.04654	5.0456	7.99814	2.95254
SMF2FGGW_101394.1	scaffold004:17002-17672																									16.3288	102.144	6.25545	1.83345	4.02935	6.67446	2.64511
SMF2FGGW_101395.1	scaffold004:20906-21202																									0	0
SMF2FGGW_101396.1	scaffold004:21204-21384																									0	0
SMF2FGGW_101397.1	scaffold004:23755-23884																									0	0
SMF2FGGW_101398.1	scaffold004:25760-26546																									3.83373	8.93682	2.3311	0.846341	1.93875	3.15976	1.22101
SMF2FGGW_101399.1	scaffold004:28300-29637																						1	CBFD_NFYB_HMF		6.31322	3.06717	0.485833	-0.721891	2.65838	1.61691	-1.04147
SMF2FGGW_101400.1	scaffold004:30958-33362																						1	CRC_subunit		19.5481	29.8806	1.52857	0.424331	4.28896	4.90114	0.612181
SMF2FGGW_101401.1	scaffold004:45318-48343	sp|P37202|DIS3_SCHPO	53	994	0	1103	970	Exosome complex exonuclease dis3 OS=Schizosaccharomyces pombe (strain ATCC 38366 / 972) GN=dis3 PE=1 SV=1	K12585	DIS3, RRP44; exosome complex exonuclease DIS3/RRP44 [EC:3.1.13.-]													2	PIN_4 RNB		17.0694	12.0744	0.707371	-0.346195	4.09334	3.59388	-0.499461
SMF2FGGW_101402.1	scaffold004:48645-50431	sp|P40010|NUG1_YEAST	50	365	1e-91	337	520	Nuclear GTP-binding protein NUG1 OS=Saccharomyces cerevisiae (strain ATCC 204508 / S288c) GN=NUG1 PE=1 SV=1	K14538	NUG1, GNL3; nuclear GTP-binding protein													2	GN3L_Grn1 MMR_HSR1		5.97718	5.36981	0.898385	-0.107157	2.57946	2.42487	-0.154594
SMF2FGGW_101403.1	scaffold004:51287-53774	sp|O94492|YC7B_SCHPO	44	422	8e-95	348	435	Uncharacterized aminotransferase C417.11c OS=Schizosaccharomyces pombe (strain ATCC 38366 / 972) GN=SPCC417.11c PE=2 SV=1	K12826	SF3A2, SAP62; splicing factor 3A subunit 2													2	Aminotran_3 zf-met		4.58136	4.40832	0.96223	-0.0385036	2.19578	2.14023	-0.055547
SMF2FGGW_101404.1	scaffold004:54635-57481	sp|P38679|COT1_NEUCR	75	629	0	958	598	Serine/threonine-protein kinase cot-1 OS=Neurospora crassa (strain ATCC 24698 / 74-OR23-1A / CBS 708.71 / DSM 1257 / FGSC 987) GN=cot-1 PE=2 SV=2	K08286	E2.7.11.-; protein-serine/threonine kinase [EC:2.7.11.-]													3	Pkinase Pkinase Pkinase_C		26.8804	12.4462	0.463021	-0.769981	4.74848	3.63763	-1.11085
SMF2FGGW_101405.1	scaffold004:59089-60451	sp|Q9C0Q7|TIM54_NEUCR	46	436	3e-96	352	468	Mitochondrial import inner membrane translocase subunit tim-54 OS=Neurospora crassa (strain ATCC 24698 / 74-OR23-1A / CBS 708.71 / DSM 1257 / FGSC 987) GN=tim-54 PE=2 SV=2															1	Tim54		20.1335	8.39896	0.417163	-0.874277	4.33153	3.07021	-1.26132
SMF2FGGW_101406.1	scaffold004:60752-61635																						1	Nefa_Nip30_N		8.78802	4.59341	0.52269	-0.648766	3.13554	2.19957	-0.935973
SMF2FGGW_101407.1	scaffold004:63930-64932																						1	Cyclin		77.4318	215.432	2.78222	1.02325	6.27485	7.75109	1.47623
SMF2FGGW_101408.1	scaffold004:70549-71112																									0	0
SMF2FGGW_101409.1	scaffold004:75449-76800	sp|O74841|FAD1_SCHPO	38	247	2e-45	182	265	Probable FAD synthase OS=Schizosaccharomyces pombe (strain ATCC 38366 / 972) GN=SPCC1235.04c PE=2 SV=1	K00953	FLAD1; FAD synthetase [EC:2.7.7.2]													2	PAPS_reduct PAPS_reduct		12.4078	27.01	2.17686	0.777886	3.63318	4.75542	1.12225
SMF2FGGW_101410.1	scaffold004:78788-80695	sp|O94522|RSC7_SCHPO	47	321	2e-76	287	390	Chromatin structure-remodeling complex subunit rsc7 OS=Schizosaccharomyces pombe (strain ATCC 38366 / 972) GN=rsc7 PE=1 SV=1	K11761	NPL6, RSC7; chromatin structure-remodeling complex protein RSC7													1	CRC_subunit		8.80578	13.5777	1.54191	0.43302	3.13845	3.76317	0.624716
SMF2FGGW_101411.1	scaffold004:81546-88102								K10625	UBR1; E3 ubiquitin-protein ligase UBR1 [EC:6.3.2.19]													2	zf-UBR ClpS		36.658	61.0824	1.66628	0.510591	5.19606	5.93268	0.736629
SMF2FGGW_101412.1	scaffold004:88958-89268								K00419	QCR9, UCRC; ubiquinol-cytochrome c reductase subunit 9													1	UCR_UQCRX_QCR9		2734.73	2807.45	1.02659	0.026241	11.4172	11.455	0.0378619
SMF2FGGW_101413.1	scaffold004:90787-91402								K14294	WIBG, PYM; partner of Y14 and mago													1	Mago-bind		14.181	8.56565	0.604023	-0.504145	3.82589	3.09856	-0.727325
SMF2FGGW_101414.1	scaffold004:92335-93755	sp|O74445|PRS10_SCHPO	79	386	0	637	388	Probable 26S protease subunit rpt4 OS=Schizosaccharomyces pombe (strain ATCC 38366 / 972) GN=rpt4 PE=2 SV=2	K03064	PSMC6, RPT4; 26S proteasome regulatory subunit T4	MER278187	48	114	5e-25	114	225	family M41 non-peptidase homologues (Glossina morsitans)	M41.UNW	M41				1	AAA		150.382	39.3071	0.261382	-1.34177	7.23249	5.29672	-1.93577
SMF2FGGW_101415.1	scaffold004:97765-100270	sp|P14742|GFA1_YEAST	60	717	0	898	717	Glucosamine--fructose-6-phosphate aminotransferase [isomerizing] OS=Saccharomyces cerevisiae (strain ATCC 204508 / S288c) GN=GFA1 PE=1 SV=4	K00820	E2.6.1.16, glmS; glucosamine--fructose-6-phosphate aminotransferase (isomerizing) [EC:2.6.1.16]	MER181308	86	355	0	651	355	glucosamine-fructose-6-phosphate aminotransferase (Podospora anserina)	C44.971	C44				4	GATase_2 GATase_6 SIS SIS		385.075	136.735	0.355087	-1.03539	8.589	7.09524	-1.49376
SMF2FGGW_101416.1	scaffold004:100871-101831	sp|P30657|PSB4_YEAST	48	266	1e-68	259	266	Proteasome component PRE4 OS=Saccharomyces cerevisiae (strain ATCC 204508 / S288c) GN=PRE4 PE=1 SV=1	K02736	PSMB4; 20S proteasome subunit beta 7 [EC:3.4.25.1]	MER080258	92	213	1e-113	407	213	family T1 unassigned peptidases (Trichoderma harzianum)	T01.UPW	T01X				1	Proteasome		85.672	22.6692	0.264605	-1.32952	6.42075	4.50266	-1.91809
SMF2FGGW_101417.1	scaffold004:102655-103707																						1	DUF1898		82.3947	25.402	0.308297	-1.1767	6.36448	4.66687	-1.69761
SMF2FGGW_101418.1	scaffold004:104028-105441																									0	0
SMF2FGGW_101419.1	scaffold004:106074-107278	sp|P53199|ERG26_YEAST	38	361	2e-59	230	349	Sterol-4-alpha-carboxylate 3-dehydrogenase, decarboxylating OS=Saccharomyces cerevisiae (strain ATCC 204508 / S288c) GN=ERG26 PE=1 SV=1	K07748	E1.1.1.170, NSDHL, ERG26; sterol-4alpha-carboxylate 3-dehydrogenase (decarboxylating) [EC:1.1.1.170]													1	3Beta_HSD		24.2815	20.9727	0.863732	-0.146491	4.60179	4.39044	-0.211345
SMF2FGGW_101420.1	scaffold004:108293-112095	sp|O43052|RGA1_SCHPO	39	991	0	728	1150	Rho-type GTPase-activating protein 1 OS=Schizosaccharomyces pombe (strain ATCC 38366 / 972) GN=rga1 PE=1 SV=1															4	LIM LIM LIM RhoGAP		10.3175	15.4502	1.49748	0.40378	3.36702	3.94955	0.582532
SMF2FGGW_101421.1	scaffold004:115460-117090										MER204300	37	99	3e-08	58.5	283	family S33 non-peptidase homologues (Caulobacter segnis)	S33.UNW	S33				2	DUF2417 Abhydrolase_6		31.7573	9.82791	0.309469	-1.1729	4.98902	3.29688	-1.69213
SMF2FGGW_101422.1	scaffold004:118263-118779																									0	0
SMF2FGGW_101423.1	scaffold004:122341-123124																									12.4609	18.9457	1.52041	0.418982	3.63934	4.2438	0.604462
SMF2FGGW_101424.1	scaffold004:123876-125676								K10585	UBE2Z; ubiquitin-conjugating enzyme E2 Z [EC:6.3.2.19]													2	UQ_con UQ_con		19.719	9.31406	0.472339	-0.75006	4.30151	3.21941	-1.0821
SMF2FGGW_101425.1	scaffold004:127149-128482	sp|P0C7N7|RFC2_PHANO	60	408	1e-138	492	411	Replication factor C subunit 2 OS=Phaeosphaeria nodorum (strain SN15 / FGSC 10173) GN=RFC2 PE=3 SV=1	K10755	RFC2_4; replication factor C subunit 2/4													2	AAA Rep_fac_C		12.9662	3.10435	0.239419	-1.42954	3.69668	1.63429	-2.06239
SMF2FGGW_101426.1	scaffold004:128649-130185																									7.71947	2.07942	0.269373	-1.31166	2.9485	1.05618	-1.89232
SMF2FGGW_101427.1	scaffold004:130720-137380	sp|Q9UT24|BRR2_SCHPO	51	2200	0	2256	2176	Pre-mRNA-splicing factor brr2 OS=Schizosaccharomyces pombe (strain ATCC 38366 / 972) GN=brr2 PE=1 SV=1	K12854	SNRNP200, BRR2; pre-mRNA-splicing helicase BRR2 [EC:3.6.4.13]													5	DEAD Helicase_C Sec63 DEAD Sec63		16.7853	17.7225	1.05583	0.0543272	4.06913	4.14751	0.0783838
SMF2FGGW_101428.1	scaffold004:138241-140459																						1	PWWP		41.6598	49.4933	1.18803	0.1723	5.38058	5.62916	0.248577
SMF2FGGW_101429.1	scaffold004:141416-144081								K02605	ORC3; origin recognition complex subunit 3													1	ORC3_N		2.18783	2.41797	1.10519	0.100018	1.1295	1.2738	0.144296
SMF2FGGW_101430.1	scaffold004:150605-151061																									91.1259	72.7053	0.797855	-0.225828	6.50979	6.18399	-0.325801
SMF2FGGW_101431.1	scaffold004:151725-152569	sp|Q9UUA4|SEC66_SCHPO	35	173	3e-25	115	192	Translocation protein sec66 OS=Schizosaccharomyces pombe (strain ATCC 38366 / 972) GN=sec66 PE=1 SV=1	K12273	SEC66; translocation protein SEC66													1	Sec66		58.7192	50.499	0.860008	-0.150813	5.87576	5.65818	-0.217577
SMF2FGGW_101432.1	scaffold004:153489-155720	sp|Q7SH49|NPL4_NEUCR	66	662	0	907	651	Nuclear protein localization protein 4 OS=Neurospora crassa (strain ATCC 24698 / 74-OR23-1A / CBS 708.71 / DSM 1257 / FGSC 987) GN=npl-4 PE=3 SV=1	K14015	NPLOC4, NPL4; nuclear protein localization protein 4 homolog													2	zf-NPL4 NPL4		41.7038	18.3163	0.4392	-0.822801	5.38211	4.19506	-1.18705
SMF2FGGW_101433.1	scaffold004:156613-157619																									0	0
SMF2FGGW_101434.1	scaffold004:158158-161416																									0	0
SMF2FGGW_101435.1	scaffold004:162141-167020	sp|O94313|CARB_SCHPO	68	1102	0	1558	1160	Carbamoyl-phosphate synthase arginine-specific large chain OS=Schizosaccharomyces pombe (strain ATCC 38366 / 972) GN=arg4 PE=2 SV=1	K01955	carB, CPA2; carbamoyl-phosphate synthase large subunit [EC:6.3.5.5]													5	CPSase_L_chain CPSase_L_D2 CPSase_L_D3 CPSase_L_chain CPSase_L_D2		31.0852	20.5686	0.661685	-0.412965	4.95816	4.36237	-0.595784
SMF2FGGW_101436.1	scaffold004:173436-174372																									0	2.84272				1.50727
SMF2FGGW_101437.1	scaffold004:174916-175641																						1	DUF962		26.4359	19.7411	0.746753	-0.292018	4.72443	4.30313	-0.421296
SMF2FGGW_101438.1	scaffold004:177373-178067	sp|O14459|RPB7_SCHPO	56	171	2e-53	207	172	DNA-directed RNA polymerase II subunit rpb7 OS=Schizosaccharomyces pombe (strain ATCC 38366 / 972) GN=rpb7 PE=1 SV=1	K03015	RPB7, POLR2G; DNA-directed RNA polymerase II subunit RPB7													2	SHS2_Rpb7-N S1		17.1726	32.823	1.91136	0.647813	4.10204	5.03664	0.934599
SMF2FGGW_101439.1	scaffold004:179174-180320								K02510	hpaI; 2,4-dihydroxyhept-2-ene-1,7-dioic acid aldolase [EC:4.1.2.-]													1	HpcH_HpaI		76.7965	105.296	1.3711	0.315619	6.26297	6.71831	0.455338
SMF2FGGW_101440.1	scaffold004:180433-180810																						1	DUF836		35.6852	49.3583	1.38316	0.32437	5.15725	5.62522	0.467967
SMF2FGGW_101441.1	scaffold004:181576-182723																						3	CHORD CHORD CS		76.3158	44.818	0.58727	-0.532269	6.25391	5.48601	-0.767904
SMF2FGGW_101442.1	scaffold004:183631-184112																						1	DUF3602		239.573	29.4198	0.122801	-2.09719	7.90432	4.87872	-3.02561
SMF2FGGW_101443.1	scaffold004:185688-187778	sp|Q2HFE0|ATG22_CHAGB	65	630	0	754	650	Autophagy-related protein 22 OS=Chaetomium globosum (strain ATCC 6205 / CBS 148.51 / DSM 1962 / NBRC 6347 / NRRL 1970) GN=ATG22 PE=3 SV=2	K06902	UMF1; MFS transporter, UMF1 family													1	ATG22		34.9869	40.6439	1.16169	0.149874	5.12874	5.34497	0.216224
SMF2FGGW_101444.1	scaffold004:189362-190954																						1	BAH		14.6495	21.4799	1.46625	0.38271	3.87278	4.42492	0.552136
SMF2FGGW_101445.1	scaffold004:192015-193189	sp|Q4INI2|CAPZB_GIBZE	81	267	1e-126	452	282	F-actin-capping protein subunit beta OS=Gibberella zeae (strain PH-1 / FGSC 9075 / NRRL 31084) GN=CAP2 PE=3 SV=1	K10365	CAPZB; capping protein (actin filament) muscle Z-line, beta													1	F_actin_cap_B		66.1576	40.5699	0.613231	-0.489013	6.04783	5.34234	-0.705497
SMF2FGGW_101446.1	scaffold004:199145-200432																						1	Epimerase		32.4731	27.4813	0.846279	-0.166904	5.02117	4.78038	-0.240795
SMF2FGGW_101447.1	scaffold004:201758-202726																									141.646	78.277	0.552624	-0.593077	7.14615	6.29052	-0.855629
SMF2FGGW_101448.1	scaffold004:203171-203782																									33.2493	16.6964	0.502158	-0.688838	5.05525	4.06147	-0.993787
SMF2FGGW_101449.1	scaffold004:205389-206661	sp|Q9P7V8|MPCP_SCHPO	59	291	8e-91	334	311	Probable mitochondrial phosphate carrier protein OS=Schizosaccharomyces pombe (strain ATCC 38366 / 972) GN=SPBC1703.13c PE=2 SV=1	K15102	SLC25A3, PHC, PIC; solute carrier family 25 (mitochondrial phosphate transporter), member 3													3	Mito_carr Mito_carr Mito_carr		868.402	762.183	0.877685	-0.130468	9.76222	9.57399	-0.188226
SMF2FGGW_101450.1	scaffold004:211390-213906	sp|Q4WQI1|CREB_ASPFU	53	575	1e-161	569	775	Probable ubiquitin carboxyl-terminal hydrolase creB OS=Neosartorya fumigata (strain ATCC MYA-4609 / Af293 / CBS 101355 / FGSC A1100) GN=creB PE=3 SV=3	K11872	UBP9_13; ubiquitin carboxyl-terminal hydrolase 9/13 [EC:3.1.2.15]	MER032989	72	472	0	734	521	family C19 non-peptidase homologues (Magnaporthe grisea)	C19.UNW	C19				1	UCH		12.9218	35.6067	2.75555	1.01362	3.69174	5.15408	1.46234
SMF2FGGW_101451.1	scaffold004:214932-217467	sp|Q9VH78|ALG12_DROME	35	421	2e-59	230	678	Probable Dol-P-Man:Man(7)GlcNAc(2)-PP-Dol alpha-1,6-mannosyltransferase OS=Drosophila melanogaster GN=CG8412 PE=2 SV=1	K03847	ALG12; alpha-1,6-mannosyltransferase [EC:2.4.1.260]										GT22			1	Glyco_transf_22		3.59331	3.98791	1.10982	0.104193	1.84531	1.99563	0.150319
SMF2FGGW_101452.1	scaffold004:217694-222637	sp|Q01513|CYAA_PODAS	62	1605	0	2005	2145	Adenylate cyclase OS=Podospora anserina PE=3 SV=1	K01768	E4.6.1.1; adenylate cyclase [EC:4.6.1.1]													9	Ad_cyc_g-alpha RA LRR_7 LRR_8 LRR_8 LRR_8 LRR_1 PP2C Guanylate_cyc		9.66701	18.9415	1.9594	0.672634	3.27307	4.24348	0.970409
SMF2FGGW_101453.1	scaffold004:222637-223135																						1	Ad_cyc_g-alpha		6.12296	12.9605	2.1167	0.749857	2.61423	3.69605	1.08182
SMF2FGGW_101454.1	scaffold004:223762-224428																									0	7.55104				2.91668
SMF2FGGW_101455.1	scaffold004:224432-224906																									6.08749	16.4634	2.70446	0.994903	2.60585	4.04119	1.43534
SMF2FGGW_101456.1	scaffold004:229670-232149	sp|Q9P6J3|MALT_SCHPO	54	546	1e-178	625	579	Alpha-glucosidase OS=Schizosaccharomyces pombe (strain ATCC 38366 / 972) GN=mal1 PE=2 SV=1												GH13			2	Alpha-amylase Alpha-amylase_C		17.6366	6.34194	0.35959	-1.02279	4.1405	2.66492	-1.47558
SMF2FGGW_101457.1	scaffold004:232894-233182	sp|Q0V5W8|MOC2A_PHANO	58	96	1e-24	111	96	Molybdopterin synthase sulfur carrier subunit OS=Phaeosphaeria nodorum (strain SN15 / FGSC 10173) GN=MOCS2 PE=3 SV=2															1	ThiS		9.02932	0			3.17462
SMF2FGGW_101458.1	scaffold004:233832-235202								K10424	DCTN2; dynactin 2													1	Dynamitin		9.67056	5.03035	0.520172	-0.653596	3.2736	2.33066	-0.942941
SMF2FGGW_101459.1	scaffold004:236064-237922																									8.61097	4.6679	0.542088	-0.612326	3.10618	2.22277	-0.883402
SMF2FGGW_101460.1	scaffold004:241112-241484	sp|Q9US02|SDHF1_SCHPO	48	76	1e-13	74.7	79	Succinate dehydrogenase assembly factor 1 homolog, mitochondrial OS=Schizosaccharomyces pombe (strain ATCC 38366 / 972) GN=SPAC664.12c PE=2 SV=1															1	Complex1_LYR		0	0
SMF2FGGW_101461.1	scaffold004:241956-243045	sp|Q6GLT8|FAHD2_XENLA	45	231	2e-52	206	319	Fumarylacetoacetate hydrolase domain-containing protein 2 OS=Xenopus laevis GN=fahd2 PE=2 SV=1															1	FAA_hydrolase		11.8072	12.2035	1.03356	0.0330181	3.56159	3.60922	0.0476281
SMF2FGGW_101462.1	scaffold004:244288-246525																						1	IBR		6.7773	0			2.76071
SMF2FGGW_101463.1	scaffold004:249979-250729																									0	0
SMF2FGGW_101464.1	scaffold004:251366-253019								K05545	DUS4; tRNA-dihydrouridine synthase 4 [EC:1.3.1.90]													1	Dus		1.72698	0			0.788251
SMF2FGGW_101465.1	scaffold004:253126-255730																						1	Sec10		7.83427	6.17375	0.788044	-0.238201	2.9698	2.62615	-0.343652
SMF2FGGW_101466.1	scaffold004:256467-257571																						1	Prenyltransf		44.6751	31.6395	0.708213	-0.345008	5.4814	4.98365	-0.497744
SMF2FGGW_101467.1	scaffold004:257639-258598																						1	2OG-FeII_Oxy_2		4.87219	2.65996	0.545948	-0.605234	2.28457	1.4114	-0.873166
SMF2FGGW_101468.1	scaffold004:258602-261180	sp|Q8TFG7|TRM5_SCHPO	45	351	7e-80	298	450	tRNA (guanine-N(1)-)-methyltransferase OS=Schizosaccharomyces pombe (strain ATCC 38366 / 972) GN=trm5 PE=2 SV=2	K15429	TRM5, TRMT5; tRNA (guanine37-N1)-methyltransferase [EC:2.1.1.228]													1	Met_10		7.00477	1.77107	0.252838	-1.37501	2.80834	0.824621	-1.98372
SMF2FGGW_101469.1	scaffold004:272691-274504																						1	DUF1752		67.5749	78.6449	1.16382	0.151706	6.07842	6.29728	0.218866
SMF2FGGW_101470.1	scaffold004:276986-280159	sp|P47950|CYT4_NEUCR	36	1013	1e-154	546	1117	Mitochondrial protein cyt-4 OS=Neurospora crassa (strain ATCC 24698 / 74-OR23-1A / CBS 708.71 / DSM 1257 / FGSC 987) GN=cyt-4 PE=3 SV=1															1	RNB		10.7997	5.27782	0.488701	-0.716004	3.43292	2.39994	-1.03298
SMF2FGGW_101471.1	scaffold004:283306-285182																			GH17(BLAST)						75.1968	57.8136	0.768831	-0.262884	6.2326	5.85334	-0.379262
SMF2FGGW_101472.1	scaffold004:287555-290086																						1	WD40		10.2379	5.31568	0.519216	-0.655435	3.35585	2.41025	-0.945594
SMF2FGGW_101473.1	scaffold004:298132-300853	sp|P87144|SYTC_SCHPO	59	693	0	884	703	Threonyl-tRNA synthetase, cytoplasmic OS=Schizosaccharomyces pombe (strain ATCC 38366 / 972) GN=ths1 PE=2 SV=1	K01868	TARS, thrS; threonyl-tRNA synthetase [EC:6.1.1.3]													4	TGS tRNA_SAD tRNA-synt_2b HGTP_anticodon		110.581	51.4412	0.46519	-0.765304	6.78896	5.68485	-1.10411
SMF2FGGW_101474.1	scaffold004:301748-302635								K11663	ZNHIT1, VPS71; zinc finger HIT domain-containing protein 1													1	zf-HIT		7.62667	27.0007	3.5403	1.26421	2.93105	4.75492	1.82387
SMF2FGGW_101475.1	scaffold004:303244-303813																									107.025	113.023	1.05604	0.0545242	6.7418	6.82047	0.0786686
SMF2FGGW_101476.1	scaffold004:304315-306011	sp|P55059|PDI_HUMIN	74	450	0	692	505	Protein disulfide-isomerase OS=Humicola insolens PE=1 SV=1	K09580	PDIA1, P4HB; protein disulfide-isomerase A1 [EC:5.3.4.1]													3	Thioredoxin Thioredoxin_6 Thioredoxin		479.664	428.237	0.892785	-0.113408	8.90588	8.74227	-0.163615
SMF2FGGW_101477.1	scaffold004:308083-309405	sp|O94467|OYEC_SCHPO	48	397	1e-100	366	395	Putative NADPH dehydrogenase C23G7.10c OS=Schizosaccharomyces pombe (strain ATCC 38366 / 972) GN=SPBC23G7.10c PE=2 SV=1															1	Oxidored_FMN		28.1277	8.72907	0.310337	-1.17009	4.81392	3.12583	-1.68809
SMF2FGGW_101478.1	scaffold004:311728-312873	sp|Q4ING3|CCPR_GIBZE	72	356	1e-154	544	358	Cytochrome c peroxidase, mitochondrial OS=Gibberella zeae (strain PH-1 / FGSC 9075 / NRRL 31084) GN=CCP1 PE=3 SV=1	K00428	E1.11.1.5; cytochrome c peroxidase [EC:1.11.1.5]													1	peroxidase		110.517	30.5064	0.276034	-1.28723	6.78812	4.93104	-1.85708
SMF2FGGW_101479.1	scaffold004:313555-314526																									2.85517	0			1.51358
SMF2FGGW_101480.1	scaffold004:314982-317374	sp|O74970|PRP39_SCHPO	47	530	1e-141	503	612	Pre-mRNA-processing factor 39 OS=Schizosaccharomyces pombe (strain ATCC 38366 / 972) GN=prp39 PE=2 SV=1	K13217	PRPF39, PRP39; pre-mRNA-processing factor 39																33.1614	35.2807	1.06391	0.0619494	5.05143	5.14081	0.0893743
SMF2FGGW_101481.1	scaffold004:318698-323378	sp|O43001|SYJ1_SCHPO	45	1030	0	827	1076	Inositol-1,4,5-trisphosphate 5-phosphatase 1 OS=Schizosaccharomyces pombe (strain ATCC 38366 / 972) GN=syj1 PE=1 SV=1															2	Syja_N Exo_endo_phos		8.09376	6.68071	0.825415	-0.191869	3.01681	2.74	-0.276809
SMF2FGGW_101482.1	scaffold004:327268-327775																									13.8628	55.042	3.97048	1.37889	3.79315	5.78246	1.98931
SMF2FGGW_101483.1	scaffold004:329530-330998	sp|Q99002|1433_TRIHA	75	229	1e-99	362	262	14-3-3 protein homolog OS=Trichoderma harzianum PE=2 SV=1	K06630	YWHAE; 14-3-3 protein epsilon													1	2014-03-03		628.435	439.029	0.698607	-0.358669	9.29562	8.77817	-0.517447
SMF2FGGW_101484.1	scaffold004:333584-335327																									0	8.29956				3.05303
SMF2FGGW_101485.1	scaffold004:335327-335942																						1	Lipase_3		6.74377	36.4881	5.41064	1.68837	2.75356	5.18935	2.4358
SMF2FGGW_101486.1	scaffold004:337057-337683																									131.592	192.48	1.4627	0.380284	7.03993	7.58856	0.548637
SMF2FGGW_101487.1	scaffold004:339392-340304	sp|P31413|VATL_NEUCR	78	160	7e-61	232	161	V-type proton ATPase 16 kDa proteolipid subunit OS=Neurospora crassa (strain ATCC 24698 / 74-OR23-1A / CBS 708.71 / DSM 1257 / FGSC 987) GN=vma-3 PE=2 SV=1	K02155	ATPeVPL, ATP6L; V-type H+-transporting ATPase 16kDa proteolipid subunit [EC:3.6.3.14]													2	ATP-synt_C ATP-synt_C		833.85	364.199	0.436768	-0.828354	9.70364	8.50858	-1.19506
SMF2FGGW_101488.1	scaffold004:340967-343023	sp|P36209|STS1_SCHPO	51	431	1e-127	456	453	Delta(24(24(1)))-sterol reductase OS=Schizosaccharomyces pombe (strain ATCC 38366 / 972) GN=sts1 PE=1 SV=2	K00223	ERG4; delta24(24(1))-sterol reductase [EC:1.3.1.71]													1	ERG4_ERG24		8.27238	6.03	0.728932	-0.316175	3.0483	2.59216	-0.456144
SMF2FGGW_101489.1	scaffold004:345634-350950	sp|Q09706|YA2G_SCHPO	45	938	0	793	1369	Uncharacterized protein C2F7.16c OS=Schizosaccharomyces pombe (strain ATCC 38366 / 972) GN=SPAC2F7.16c PE=2 SV=1	K01115	PLD1_2; phospholipase D1/2 [EC:3.1.4.4]													3	PX PLDc PLDc_2		19.2788	35.1265	1.82203	0.599952	4.26894	5.13449	0.865545
SMF2FGGW_101490.1	scaffold004:351292-352196	sp|P41735|CAT5_YEAST	39	251	1e-41	170	233	Catabolite repression protein CAT5 OS=Saccharomyces cerevisiae (strain ATCC 204508 / S288c) GN=CAT5 PE=1 SV=2	K06134	COQ7; ubiquinone biosynthesis monooxygenase Coq7 [EC:1.14.13.-]													1	COQ7		19.4582	17.5525	0.902062	-0.103071	4.28231	4.1336	-0.148702
SMF2FGGW_101491.1	scaffold004:352791-352980																									46.1253	45.187	0.979658	-0.0205515	5.52749	5.49784	-0.0296505
SMF2FGGW_101492.1	scaffold004:353078-354907								K15178	RTF1; RNA polymerase-associated protein RTF1													1	Plus-3		23.7012	30.4061	1.28289	0.249119	4.56689	4.92629	0.359401
SMF2FGGW_101493.1	scaffold004:355464-357220	sp|O14169|YE52_SCHPO	35	226	5e-29	129	319	Uncharacterized protein C4D7.02c OS=Schizosaccharomyces pombe (strain ATCC 38366 / 972) GN=SPAC4D7.02c PE=2 SV=1	K01126	E3.1.4.46, glpQ, ugpQ; glycerophosphoryl diester phosphodiesterase [EC:3.1.4.46]													1	GDPD		17.9425	8.14282	0.453829	-0.790035	4.16531	3.02553	-1.13978
SMF2FGGW_101494.1	scaffold004:359421-362279	sp|P87000|ACU15_NEUCR	54	933	0	963	926	Transcriptional activator protein acu-15 OS=Neurospora crassa (strain ATCC 24698 / 74-OR23-1A / CBS 708.71 / DSM 1257 / FGSC 987) GN=acu-15 PE=1 SV=2															2	Zn_clus Fungal_trans		9.65321	40.4964	4.19512	1.43392	3.27101	5.33972	2.06871
SMF2FGGW_101495.1	scaffold004:365752-367623																						1	SET		2.8103	3.87403	1.37851	0.321003	1.49072	1.95384	0.463111
SMF2FGGW_101496.1	scaffold004:368141-369669	sp|O94362|YHOF_SCHPO	62	414	1e-148	526	409	Uncharacterized GTP-binding protein C428.15 OS=Schizosaccharomyces pombe (strain ATCC 38366 / 972) GN=SPBC428.15 PE=2 SV=1	K06942	K06942													2	MMR_HSR1 MMR_HSR1_C		20.7236	24.5779	1.18599	0.170571	4.3732	4.61929	0.246087
SMF2FGGW_101497.1	scaffold004:369798-374706																						1	NACHT		0.401045	0.843876	2.10419	0.743931	-1.31816	-0.244897	1.07327
SMF2FGGW_101498.1	scaffold004:375570-377525	sp|O60111|YG62_SCHPO	43	536	1e-126	452	594	ABC1 family protein C15C4.02 OS=Schizosaccharomyces pombe (strain ATCC 38366 / 972) GN=SPBC15C4.02 PE=2 SV=1	K08869	ADCK, ABC1; aarF domain-containing kinase													1	ABC1		39.8561	38.3498	0.962207	-0.0385255	5.31673	5.26115	-0.0555815
SMF2FGGW_101499.1	scaffold004:378237-378982																									13.61	5.14658	0.378147	-0.972471	3.7666	2.36361	-1.40298
SMF2FGGW_101500.1	scaffold004:379205-380524								K13337	PEX19; peroxin-19													1	Pex19		18.7851	13.804	0.734838	-0.308104	4.23152	3.78701	-0.444502
SMF2FGGW_101501.1	scaffold004:381483-382160	sp|P40984|UBC9_SCHPO	66	175	1e-64	245	157	SUMO-conjugating enzyme ubc9 OS=Schizosaccharomyces pombe (strain ATCC 38366 / 972) GN=hus5 PE=1 SV=1	K10577	UBE2I, UBC9; ubiquitin-conjugating enzyme E2 I [EC:6.3.2.19]													2	UQ_con UQ_con		52.0526	103.274	1.98403	0.685128	5.7019	6.69033	0.988435
SMF2FGGW_101502.1	scaffold004:383421-385896	sp|P49089|ASNS1_YEAST	58	597	0	668	572	Asparagine synthetase [glutamine-hydrolyzing] 1 OS=Saccharomyces cerevisiae (strain ATCC 204508 / S288c) GN=ASN1 PE=1 SV=2	K01953	asnB, ASNS; asparagine synthase (glutamine-hydrolysing) [EC:6.3.5.4]	MER064699	65	241	1e-87	322	225	family C44 non-peptidase homologues (Gibberella zeae)	C44.UNW	C44				2	GATase_7 Asn_synthase		121.116	49.6012	0.409535	-0.892732	6.92025	5.6323	-1.28794
SMF2FGGW_101503.1	scaffold004:386744-388163	sp|P07144|VDAC_NEUCR	81	282	1e-135	481	283	Mitochondrial outer membrane protein porin OS=Neurospora crassa (strain ATCC 24698 / 74-OR23-1A / CBS 708.71 / DSM 1257 / FGSC 987) GN=B7H23.070 PE=2 SV=1	K15040	VDAC2; voltage-dependent anion channel protein 2													1	Porin_3		670.342	293.099	0.437238	-0.827279	9.38875	8.19524	-1.19351
SMF2FGGW_101504.1	scaffold004:388689-389631																						1	DnaJ		6.83773	11.7496	1.71835	0.541365	2.77352	3.55454	0.781022
SMF2FGGW_101505.1	scaffold004:390412-392189																			GH47			1	Glyco_hydro_47		31.0965	24.7722	0.796623	-0.227375	4.95868	4.63065	-0.32803
SMF2FGGW_101506.1	scaffold004:394465-397776	sp|Q9HEH1|RENT1_NEUCR	76	1093	0	1694	1093	Regulator of nonsense transcripts 1 homolog OS=Neurospora crassa (strain ATCC 24698 / 74-OR23-1A / CBS 708.71 / DSM 1257 / FGSC 987) GN=2E4.130 PE=3 SV=1	K14326	UPF1, RENT1; regulator of nonsense transcripts 1 [EC:3.6.4.-]													3	UPF1_Zn_bind AAA_11 AAA_12		23.4091	39.5897	1.69121	0.525443	4.549	5.30705	0.758056
SMF2FGGW_101507.1	scaffold004:398464-399415	sp|Q6BYD9|IMP4_DEBHA	53	297	3e-89	328	284	U3 small nucleolar ribonucleoprotein protein IMP4 OS=Debaryomyces hansenii (strain ATCC 36239 / CBS 767 / JCM 1990 / NBRC 0083 / IGC 2968) GN=IMP4 PE=3 SV=2	K14561	IMP4; U3 small nucleolar ribonucleoprotein protein IMP4													1	Brix		16.372	44.566	2.72209	1.0014	4.03316	5.47787	1.44471
SMF2FGGW_101508.1	scaffold004:401746-402982																						2	Syntaxin SNARE		43.031	34.4045	0.799528	-0.223732	5.4273	5.10453	-0.322779
SMF2FGGW_101509.1	scaffold004:404392-406511	sp|P23231|TOM70_NEUCR	71	498	0	748	624	Mitochondrial import receptor subunit tom-70 OS=Neurospora crassa (strain ATCC 24698 / 74-OR23-1A / CBS 708.71 / DSM 1257 / FGSC 987) GN=tom-70 PE=2 SV=2															7	TPR_11 TPR_1 TPR_11 TPR_11 TPR_6 TPR_11 TPR_2		40.3715	33.3325	0.825644	-0.191592	5.33527	5.05886	-0.276408
SMF2FGGW_101510.1	scaffold004:407700-408580																						1	Aminotran_4		7.50902	6.8429	0.911291	-0.0928944	2.90862	2.77461	-0.134017
SMF2FGGW_101511.1	scaffold004:409170-411519								K15069	POF3; F-box/TPR repeat protein Pof3													1	F-box		3.24075	1.3059	0.402962	-0.908914	1.69633	0.385044	-1.31128
SMF2FGGW_101512.1	scaffold004:412081-413686																						5	Ank_2 Ank_2 Ank_2 Ank_2 Ank_5		2.42747	0			1.27945
SMF2FGGW_101513.1	scaffold004:415401-419397								K11272	MRC1; mediator of replication checkpoint protein 1													1	MRC1		5.56395	2.83075	0.508766	-0.675765	2.47611	1.50118	-0.974925
SMF2FGGW_101514.1	scaffold004:420197-421890	sp|Q54N49|INO1_DICDI	58	513	1e-180	630	511	Inositol-3-phosphate synthase OS=Dictyostelium discoideum GN=ino1 PE=3 SV=1	K01858	E5.5.1.4, INO1; myo-inositol-1-phosphate synthase [EC:5.5.1.4]													2	NAD_binding_5 Inos-1-P_synth		229.125	132.286	0.577353	-0.549301	7.83999	7.04752	-0.792474
SMF2FGGW_101515.1	scaffold004:427196-429692																						2	LIM LIM		0	0.961531				-0.0565947
SMF2FGGW_101516.1	scaffold004:432990-435665																						1	DUF3405		27.3076	94.3911	3.45659	1.24028	4.77123	6.56058	1.78935
SMF2FGGW_101517.1	scaffold004:436841-437858																									0	0
SMF2FGGW_101518.1	scaffold004:438177-439474								K00604	MTFMT, fmt; methionyl-tRNA formyltransferase [EC:2.1.2.9]													1	Formyl_trans_N		4.13612	1.90628	0.460886	-0.774604	2.04828	0.93076	-1.11752
SMF2FGGW_101519.1	scaffold004:442840-445321																			GH16			1	Glyco_hydro_16		7.27642	1.5041	0.206709	-1.57644	2.86323	0.5889	-2.27433
SMF2FGGW_101520.1	scaffold004:445652-446135																									0	0
SMF2FGGW_101521.1	scaffold004:446586-448797																						1	Med1		19.1558	24.4881	1.27836	0.245583	4.25971	4.61401	0.3543
SMF2FGGW_101522.1	scaffold004:449290-451189																									4.78881	11.4461	2.39018	0.87137	2.25967	3.51678	1.25712
SMF2FGGW_101523.1	scaffold004:452192-452905																						1	SUR7		3015.76	3863.67	1.28116	0.247763	11.5583	11.9158	0.35745
SMF2FGGW_101524.1	scaffold004:453750-457593																						1	NACHT		7.46084	3.12063	0.418268	-0.871632	2.89934	1.64184	-1.2575
SMF2FGGW_101525.1	scaffold004:457969-461382																						1	SNF2_N		8.24255	4.1577	0.504419	-0.684347	3.04309	2.05579	-0.987305
SMF2FGGW_101526.1	scaffold004:462319-463204																									0	0
SMF2FGGW_101527.1	scaffold004:463853-464721	sp|P53224|ORM1_YEAST	61	154	8e-49	193	222	Protein ORM1 OS=Saccharomyces cerevisiae (strain ATCC 204508 / S288c) GN=ORM1 PE=1 SV=1															1	ORMDL		28.2291	17.6303	0.624543	-0.470737	4.81911	4.13999	-0.679126
SMF2FGGW_101528.1	scaffold004:466581-467199																									0	0
SMF2FGGW_101529.1	scaffold004:467572-470184								K12597	AIR1_2; protein AIR1/2																2.13614	0			1.09501
SMF2FGGW_101530.1	scaffold004:472830-474774																									1.14679	0			0.197601
SMF2FGGW_101531.1	scaffold004:475727-476945																						2	RRM_6 RRM_1		13.9793	12.4853	0.893128	-0.113028	3.80522	3.64216	-0.163062
SMF2FGGW_101532.1	scaffold004:483067-484096	sp|E9ES90|STS1_METAR	60	344	1e-112	404	301	Tethering factor for nuclear proteasome STS1 OS=Metarhizium robertsii (strain ARSEF 23) GN=STS1 PE=3 SV=1	K11888	CUT8, STS1; protein Cut8													1	Cut8		74.2289	75.0503	1.01107	0.0110061	6.21391	6.22979	0.0158768
SMF2FGGW_101533.1	scaffold004:484995-486632								K10873	RAD52; DNA repair and recombination protein RAD52													1	Rad52_Rad22		7.46574	4.35963	0.583951	-0.537939	2.90029	2.12421	-0.77608
SMF2FGGW_101534.1	scaffold004:487673-488183																									0	0
SMF2FGGW_101535.1	scaffold004:488651-490297																						1	TPR_1		46.6944	46.7403	1.00098	0.000983842	5.54518	5.5466	0.00141745
SMF2FGGW_101536.1	scaffold004:490665-491265	sp|Q9SK39|SBP3_ARATH	58	93	9e-20	95.5	100	Probable steroid-binding protein 3 OS=Arabidopsis thaliana GN=MP3 PE=1 SV=1															1	Cyt-b5		181.622	88.3044	0.486199	-0.721139	7.5048	6.46441	-1.04038
SMF2FGGW_101537.1	scaffold004:492485-492686																									175.886	360.029	2.04695	0.716348	7.4585	8.49197	1.03347
SMF2FGGW_101538.1	scaffold004:497663-500370																						5	zf-C2H2_4 zf-C2H2_4 zf-C2H2 zf-C2H2_4 zf-C2H2_4		28.8746	51.0292	1.76727	0.569435	4.85173	5.67325	0.821522
SMF2FGGW_101539.1	scaffold004:503745-504478																									0	0
SMF2FGGW_101540.1	scaffold004:513098-514637																									12.2984	36.3465	2.95538	1.08363	3.6204	5.18374	1.56335
SMF2FGGW_101541.1	scaffold004:518026-520060																									1.40569	4.61437	3.28264	1.18865	0.491278	2.20613	1.71486
SMF2FGGW_101542.1	scaffold004:521235-522621																						1	AIM24		70.9831	45.0521	0.634688	-0.454623	6.1494	5.49352	-0.655881
SMF2FGGW_101543.1	scaffold004:529767-530652																									6.66665	9.11577	1.36737	0.312889	2.73696	3.18836	0.451403
SMF2FGGW_101544.1	scaffold004:534283-536044																									0	0
SMF2FGGW_101545.1	scaffold004:537489-539405	sp|P39719|FLC2_YEAST	39	496	5e-95	348	783	Flavin carrier protein 2 OS=Saccharomyces cerevisiae (strain ATCC 204508 / S288c) GN=FLC2 PE=1 SV=2															1	TRP		31.5471	45.0027	1.42652	0.355239	4.97944	5.49194	0.512504
SMF2FGGW_101546.1	scaffold004:549614-549740																									0	0
SMF2FGGW_101547.1	scaffold004:551515-552451																									0	0
SMF2FGGW_101548.1	scaffold004:553064-553890																									0	0
SMF2FGGW_101549.1	scaffold004:556329-557413																									0	0
SMF2FGGW_101550.1	scaffold004:557598-558141																									0	0
SMF2FGGW_101551.1	scaffold004:558732-560762																									0	0
SMF2FGGW_101552.1	scaffold004:563139-565150																						1	LrgB		0	0
SMF2FGGW_101553.1	scaffold004:565867-566688	sp|O60045|SSP1_NEUCR	70	177	1e-67	255	182	Peptidyl-prolyl cis-trans isomerase ssp-1 OS=Neurospora crassa (strain ATCC 24698 / 74-OR23-1A / CBS 708.71 / DSM 1257 / FGSC 987) GN=ssp-1 PE=1 SV=3	K09578	PIN1; peptidyl-prolyl cis-trans isomerase NIMA-interacting 1 [EC:5.2.1.8]													2	WW Rotamase		343.872	152.321	0.442958	-0.814282	8.42573	7.25097	-1.17476
SMF2FGGW_101554.1	scaffold004:567793-568099																									15.571	20.0412	1.28708	0.252376	3.96079	4.3249	0.364107
SMF2FGGW_101555.1	scaffold004:572261-574091																						1	Solute_trans_a		23.9797	125.403	5.22955	1.65432	4.58374	6.97043	2.38669
SMF2FGGW_101556.1	scaffold004:576130-577683								K11244	WSC; cell wall integrity and stress response component													1	WSC		152.332	204.952	1.34543	0.296709	7.25108	7.67914	0.428067
SMF2FGGW_101557.1	scaffold004:585310-586375								K01771	E4.6.1.13, plc; 1-phosphatidylinositol phosphodiesterase [EC:4.6.1.13]													1	PI-PLC-X		19.9251	30.5953	1.53552	0.428868	4.31652	4.93524	0.618723
SMF2FGGW_101558.1	scaffold004:586924-590251																									3.57862	7.80855	2.182	0.780242	1.8394	2.96505	1.12565
SMF2FGGW_101559.1	scaffold004:592618-595528																						3	RSN1_TM DUF221 DUF3779		256.651	227.486	0.886363	-0.120631	8.00366	7.82963	-0.17403
SMF2FGGW_101560.1	scaffold004:598530-600130	sp|Q6WP50|BOT2_BOTFU	41	344	3e-80	298	399	Presilphiperfolan-8-beta-ol synthase OS=Botryotinia fuckeliana GN=BOT2 PE=1 SV=1															1	Terpene_synth_C		0	0
SMF2FGGW_101561.1	scaffold004:602106-603459																			GH64(BLAST)						0	0
SMF2FGGW_101562.1	scaffold004:605794-605959																									0	0
SMF2FGGW_101563.1	scaffold004:606900-607774																						1	DLH		0	0
SMF2FGGW_101564.1	scaffold004:608164-609608								K07755	AS3MT; arsenite methyltransferase [EC:2.1.1.137]													1	CMAS		0	0
SMF2FGGW_101565.1	scaffold004:610978-611290																									0	0
SMF2FGGW_101566.1	scaffold004:611291-611693																									0	0
SMF2FGGW_101567.1	scaffold004:612140-612932																									0	0
SMF2FGGW_101568.1	scaffold004:612934-613681																									0	0
SMF2FGGW_101569.1	scaffold004:614232-615590	sp|Q09749|ADRL_SCHPO	38	275	6e-47	187	324	ADIPOR-like receptor spbc12c2.09c OS=Schizosaccharomyces pombe (strain ATCC 38366 / 972) GN=SPBC12C2.09c PE=2 SV=1															1	HlyIII		2.73027	0			1.44904
SMF2FGGW_101570.1	scaffold004:616672-617942								K01183	E3.2.1.14; chitinase [EC:3.2.1.14]										GH18	CBM1		2	Glyco_hydro_18 CBM_1		0	40.6326				5.34457
SMF2FGGW_101571.1	scaffold004:620487-622357								K08869	ADCK, ABC1; aarF domain-containing kinase													1	ABC1		39.4874	21.8203	0.552589	-0.593139	5.30332	4.4476	-0.855721
SMF2FGGW_101572.1	scaffold004:623574-624788	sp|Q09923|YAKC_SCHPO	52	339	2e-99	362	340	Aldo-keto reductase yakc [NADP+] OS=Schizosaccharomyces pombe (strain ATCC 38366 / 972) GN=yakc PE=1 SV=1															1	Aldo_ket_red		0	0
SMF2FGGW_101573.1	scaffold004:625589-626580																									1.99574	0			0.996924
SMF2FGGW_101574.1	scaffold004:626593-627145																						1	DUF3425		0	0
SMF2FGGW_101575.1	scaffold004:627257-628256										MER131793	47	243	1e-55	215	239	family S9 non-peptidase homologues (Nakamurella multipartita)	S09.UNW	S09X				1	Abhydrolase_3		2.07009	0			1.04969
SMF2FGGW_101576.1	scaffold004:628719-630336										MER242512	49	85	2e-14	79	82	subfamily M10A unassigned peptidases (Botryotinia fuckeliana)	M10.UPA	M10A				2	Astacin H_lectin		0	0
SMF2FGGW_101577.1	scaffold004:631734-633042																									25.0683	39.1538	1.56188	0.445891	4.64779	5.29108	0.643288
SMF2FGGW_101578.1	scaffold004:633356-634418																									0	0
SMF2FGGW_101579.1	scaffold004:635290-636302																						1	BTB		20.186	5.39718	0.267372	-1.31911	4.33528	2.43221	-1.90308
SMF2FGGW_101580.1	scaffold004:637056-638310	sp|O14104|LYS12_SCHPO	67	348	1e-132	470	362	Probable homoisocitrate dehydrogenase OS=Schizosaccharomyces pombe (strain ATCC 38366 / 972) GN=lys12 PE=1 SV=1	K05824	E1.1.1.87; homoisocitrate dehydrogenase [EC:1.1.1.87]													1	Iso_dh		70.6687	79.3962	1.1235	0.116447	6.143	6.311	0.167999
SMF2FGGW_101581.1	scaffold004:638841-640151																						1	Helicase_C		0	0
SMF2FGGW_101582.1	scaffold004:640204-641328																						1	SNF2_N		0	0
SMF2FGGW_101583.1	scaffold004:641783-643521								K10531	pvdA; L-ornithine N5-oxygenase [EC:1.13.12.-]													1	K_oxygenase		316.664	16.8969	0.0533591	-2.93071	8.30681	4.07869	-4.22812
SMF2FGGW_101584.1	scaffold004:646434-661169																					NRPS	16	AMP-binding PP-binding Condensation AMP-binding PP-binding Condensation PP-binding Condensation AMP-binding PP-binding Condensation PP-binding Condensation PP-binding Condensation Condensation		4.44154	12.0937	2.72286	1.00168	2.15106	3.59618	1.44512
SMF2FGGW_101585.1	scaffold004:661442-663074																						2	GMC_oxred_N GMC_oxred_C		6.05448	7.99329	1.32023	0.277803	2.598	2.99879	0.400786
SMF2FGGW_101586.1	scaffold004:665396-666923	sp|Q63KK8|BETB_BURPS	53	493	1e-133	476	489	Betaine aldehyde dehydrogenase OS=Burkholderia pseudomallei GN=betB PE=3 SV=1	K00130	betB, gbsA; betaine-aldehyde dehydrogenase [EC:1.2.1.8]													1	Aldedh		11.1493	16.991	1.52395	0.42131	3.47888	4.0867	0.607818
SMF2FGGW_101587.1	scaffold004:667083-668133																						1	NAD_binding_10		0	0
SMF2FGGW_101588.1	scaffold004:669326-669533										MER060272	40	66	8e-11	64.3	279	family S33 unassigned peptidases (Gibberella zeae)	S33.UPW	S33							0	0
SMF2FGGW_101589.1	scaffold004:671112-672227																						2	ADH_N ADH_zinc_N		0	0
SMF2FGGW_101590.1	scaffold004:676534-678744																									1.83111	0			0.872718
SMF2FGGW_101591.1	scaffold004:680458-681437																						1	adh_short_C2		0	0
SMF2FGGW_101592.1	scaffold004:681691-683729	sp|Q9URY4|YI01_SCHPO	56	548	1e-170	598	583	Putative amidase C869.01 OS=Schizosaccharomyces pombe (strain ATCC 38366 / 972) GN=SPAC869.01 PE=2 SV=1															1	Amidase		17.8038	37.1882	2.08878	0.736583	4.15411	5.21677	1.06266
SMF2FGGW_101593.1	scaffold004:686124-687446																									7.54217	5.48069	0.726673	-0.319279	2.91498	2.45436	-0.460622
SMF2FGGW_101594.1	scaffold004:692310-697123	sp|O74676|CDR4_CANAL	44	1443	0	1213	1490	ABC transporter CDR4 OS=Candida albicans GN=CDR4 PE=3 SV=1															5	ABC_tran ABC2_membrane PDR_CDR ABC_tran ABC2_membrane		1.33484	3.4023	2.54884	0.935638	0.416667	1.76651	1.34984
SMF2FGGW_101595.1	scaffold004:698782-700939																						1	HET		0.890107	0			-0.167949
SMF2FGGW_101596.1	scaffold004:703495-706253	sp|A4QUT2|KATG2_MAGO7	58	752	0	885	786	Catalase-peroxidase 2 OS=Magnaporthe oryzae (strain 70-15 / FGSC 8958) GN=katG2 PE=3 SV=1	K03782	katG; catalase-peroxidase [EC:1.11.1.21]													2	peroxidase peroxidase		9.05542	28.6253	3.16112	1.15093	3.17878	4.83922	1.66044
SMF2FGGW_101597.1	scaffold004:709036-710029																									0	0
SMF2FGGW_101598.1	scaffold004:712516-714277																									0	0
SMF2FGGW_101599.1	scaffold004:715622-717173																						1	MFS_1		0	0
SMF2FGGW_101600.1	scaffold004:718425-719622																						1	Ank_2		0	0
SMF2FGGW_101601.1	scaffold004:720603-723616																						1	NACHT		1.15872	0			0.212532
SMF2FGGW_101602.1	scaffold004:724104-725193	sp|O02467|ASPG_SPOFR	49	273	4e-74	278	320	N(4)-(Beta-N-acetylglucosaminyl)-L-asparaginase (Fragment) OS=Spodoptera frugiperda PE=1 SV=1	K01444	E3.5.1.26; N4-(beta-N-acetylglucosaminyl)-L-asparaginase [EC:3.5.1.26]	MER060253	62	195	5e-67	253	187	family T2 unassigned peptidases (Gibberella zeae)	T02.UPW	T02				1	Asparaginase_2		1.67271	0			0.742187
SMF2FGGW_101603.1	scaffold004:725602-727314																									90.0909	125.351	1.39138	0.330301	6.49331	6.96983	0.47652
SMF2FGGW_101604.1	scaffold004:730599-733939								K03361	CDC4; F-box and WD-40 domain protein CDC4	MER152992	53	162	2e-45	183	162	family S9 non-peptidase homologues (Scheffersomyces stipitis)	S09.UNW	S09X				8	F-box-like WD40 WD40 WD40 WD40 WD40 WD40 WD40		24.0592	47.3148	1.9666	0.676306	4.58852	5.56422	0.975703
SMF2FGGW_101605.1	scaffold004:737303-739515																									2.23813	1.2585	0.5623	-0.57572	1.16229	0.331705	-0.830589
SMF2FGGW_101606.1	scaffold004:741061-742265																						1	4HBT_3		2.34372	0			1.2288
SMF2FGGW_101607.1	scaffold004:743103-744799	sp|O59699|YN42_SCHPO	38	477	2e-93	343	577	Uncharacterized transporter C36.02c OS=Schizosaccharomyces pombe (strain ATCC 38366 / 972) GN=SPBC36.02c PE=2 SV=1															1	MFS_1		0	8.88782				3.15183
SMF2FGGW_101608.1	scaffold004:746363-747704																						1	DUF4185		4.34335	3.27518	0.754068	-0.282274	2.11881	1.71157	-0.407234
SMF2FGGW_101609.1	scaffold004:748291-751033								K14262	DUG2; di- and tripeptidase [EC:3.4.-.-]	MER060249	67	525	0	739	525	subfamily M20A non-peptidase homologues (Gibberella zeae)	M20.UNA	M20A				3	WD40 WD40 Peptidase_M20		15.5568	25.9045	1.66516	0.509917	3.95947	4.69513	0.735657
SMF2FGGW_101610.1	scaffold004:752983-753672																									0	0
SMF2FGGW_101611.1	scaffold004:754924-756457																									0	0
SMF2FGGW_101612.1	scaffold004:756615-757437																									0	0
SMF2FGGW_101613.1	scaffold004:758195-758669																									5.58283	6.97949	1.25017	0.223281	2.481	2.80312	0.322125
SMF2FGGW_101614.1	scaffold004:759645-761112																									4.57057	16.4887	3.60758	1.28304	2.19237	4.04341	1.85103
SMF2FGGW_101615.1	scaffold004:761695-762569	sp|Q9USM4|LUC7_SCHPO	46	224	2e-52	206	264	U1 snRNP-associated protein usp106 OS=Schizosaccharomyces pombe (strain ATCC 38366 / 972) GN=usp106 PE=1 SV=1															1	LUC7		7.75754	11.2352	1.44829	0.370384	2.9556	3.48995	0.534355
SMF2FGGW_101616.1	scaffold004:762982-764862	sp|P38875|GPI16_YEAST	39	532	2e-94	347	610	GPI transamidase component GPI16 OS=Saccharomyces cerevisiae (strain ATCC 204508 / S288c) GN=GPI16 PE=1 SV=2	K05292	PIGT; phosphatidylinositol glycan, class T													1	Gpi16		20.8782	10.7904	0.516826	-0.66005	4.38393	3.43168	-0.952249
SMF2FGGW_101617.1	scaffold004:765166-767282	sp|E3QKL1|MEP_COLGM	58	641	0	773	639	Extracellular metalloproteinase mep OS=Colletotrichum graminicola (strain M1.001 / M2 / FGSC 10212) GN=mep PE=2 SV=1	K01417	E3.4.24.-; putative zinc metalloprotease [EC:3.4.24.-]	MER229778	59	390	1e-134	478	390	fungalysin (Glomerella graminicola)	M36.001	M36				2	FTP Peptidase_M36		0	0
SMF2FGGW_101618.1	scaffold004:772180-773330																						1	PIR		2552.98	597.077	0.233875	-1.45297	11.318	9.22177	-2.09619
SMF2FGGW_101619.1	scaffold004:774017-774869																						1	zf-U1		12.943	6.85819	0.529876	-0.63511	3.6941	2.77783	-0.916272
SMF2FGGW_101620.1	scaffold004:775658-776679	sp|P39721|AIM2_YEAST	41	255	3e-42	171	246	Protein AIM2 OS=Saccharomyces cerevisiae (strain ATCC 204508 / S288c) GN=AIM2 PE=1 SV=1			MER214517	75	188	6e-80	295	188	family S9 non-peptidase homologues (Podospora anserina)	S09.UNW	S09X				1	DLH		190.999	61.6508	0.322781	-1.13078	7.57742	5.94605	-1.63137
SMF2FGGW_101621.1	scaffold004:777688-780334																						1	DUF747		5.77634	4.88335	0.845406	-0.167938	2.53016	2.28787	-0.242284
SMF2FGGW_101622.1	scaffold004:780882-784650																						3	IBN_N HEAT_EZ HEAT_EZ		34.3401	53.9676	1.57156	0.45207	5.10182	5.75402	0.652199
SMF2FGGW_101623.1	scaffold004:785278-785785																						1	LysM		143.68	380.022	2.64492	0.972645	7.16672	8.56994	1.40322
SMF2FGGW_101624.1	scaffold004:788250-788759																									0	0
SMF2FGGW_101625.1	scaffold004:794193-795297																									0	0
SMF2FGGW_101626.1	scaffold004:796973-798401	sp|P32839|BCS1_YEAST	41	411	2e-85	317	456	Mitochondrial chaperone BCS1 OS=Saccharomyces cerevisiae (strain ATCC 204508 / S288c) GN=BCS1 PE=1 SV=2	K08900	BCS1; mitochondrial chaperone BCS1													2	BCS1_N AAA		14.7661	7.5877	0.513859	-0.665804	3.88422	2.92366	-0.960554
SMF2FGGW_101627.1	scaffold004:798717-799590																						1	DUF2263		0	0
SMF2FGGW_101628.1	scaffold004:800846-802637	sp|P43548|AGP3_YEAST	48	535	1e-147	520	558	General amino acid permease AGP3 OS=Saccharomyces cerevisiae (strain ATCC 204508 / S288c) GN=AGP3 PE=1 SV=1	K16261	YAT; yeast amino acid transporter													1	AA_permease		3.91734	6.41996	1.63886	0.494	1.96987	2.68256	0.71269
SMF2FGGW_101629.1	scaffold004:803607-807665																						2	VPS9 Ank_5		8.08766	7.13687	0.882439	-0.125065	3.01572	2.83529	-0.180431
SMF2FGGW_101630.1	scaffold004:811782-813661																									4.79881	5.33619	1.11198	0.106144	2.26268	2.41581	0.153133
SMF2FGGW_101631.1	scaffold004:814150-815691	sp|P38219|OLA1_YEAST	60	394	1e-134	478	394	Uncharacterized GTP-binding protein OLA1 OS=Saccharomyces cerevisiae (strain ATCC 204508 / S288c) GN=OLA1 PE=1 SV=1	K06942	K06942													2	MMR_HSR1 YchF-GTPase_C		133.467	96.9551	0.726435	-0.319607	7.06034	6.59924	-0.461094
SMF2FGGW_101632.1	scaffold004:816641-817516	sp|Q8X1T0|HAG1_SCHPO	40	137	1e-25	117	201	UPF0326 protein hag1 OS=Schizosaccharomyces pombe (strain ATCC 38366 / 972) GN=hag1 PE=1 SV=1															1	DUF862		20.4875	32.7391	1.598	0.468758	4.35667	5.03294	0.676271
SMF2FGGW_101633.1	scaffold004:817855-818587	sp|O13882|YE1I_SCHPO	36	157	7e-18	90.9	223	Uncharacterized protein C1B3.18c OS=Schizosaccharomyces pombe (strain ATCC 38366 / 972) GN=SPAC1B3.18c PE=2 SV=1	K02948	RP-S11, rpsK; small subunit ribosomal protein S11													1	Ribosomal_S11		28.608	60.7661	2.12409	0.753345	4.83835	5.92519	1.08685
SMF2FGGW_101634.1	scaffold004:818933-820608	sp|O60084|TIM44_SCHPO	40	391	3e-81	303	427	Mitochondrial import inner membrane translocase subunit tim44 OS=Schizosaccharomyces pombe (strain ATCC 38366 / 972) GN=tim44 PE=2 SV=1															1	Tim44		58.4912	164.458	2.81167	1.03378	5.87015	7.36158	1.49143
SMF2FGGW_101635.1	scaffold004:821090-821763	sp|Q5UR67|YR617_MIMIV	35	180	3e-18	91.7	170	Uncharacterized protein R617 OS=Acanthamoeba polyphaga mimivirus GN=MIMI_R617 PE=4 SV=1	K09935	K09935; hypothetical protein													1	DUF1768		13.1173	0			3.7134
SMF2FGGW_101636.1	scaffold004:822384-823095																						1	Acetyltransf_1		63.3531	53.5666	0.845525	-0.167797	5.98534	5.74326	-0.242081
SMF2FGGW_101637.1	scaffold004:824151-824846	sp|P59670|TIM17_NEUCR	76	151	4e-62	236	155	Mitochondrial import inner membrane translocase subunit tim-17 OS=Neurospora crassa (strain ATCC 24698 / 74-OR23-1A / CBS 708.71 / DSM 1257 / FGSC 987) GN=tim-17 PE=2 SV=1															1	Tim17		50.6558	45.2426	0.893138	-0.113015	5.66266	5.49961	-0.163046
SMF2FGGW_101638.1	scaffold004:825488-827005								K01424	E3.5.1.1, ansA, ansB; L-asparaginase [EC:3.5.1.1]	MER064132	58	275	9e-84	309	252	family T2 unassigned peptidases (Gibberella zeae)	T02.UPW	T02				2	Asparaginase_2 Asparaginase_2		8.95599	5.04208	0.562984	-0.574503	3.16285	2.33402	-0.828834
SMF2FGGW_101639.1	scaffold004:827763-829690																						1	bZIP_1		1.88322	0			0.913202
SMF2FGGW_101640.1	scaffold004:833852-834287																									11.3834	0			3.50886
SMF2FGGW_101641.1	scaffold004:834886-837242																						1	Pkinase		7.92762	18.9038	2.38455	0.86901	2.98689	4.2406	1.25372
SMF2FGGW_101642.1	scaffold004:838493-838940																						1	GFA		0	0
SMF2FGGW_101643.1	scaffold004:839582-840179																						1	Acetyltransf_1		20.1202	0			4.33057
SMF2FGGW_101644.1	scaffold004:841223-842621																						1	MFS_1		0	0
SMF2FGGW_101645.1	scaffold004:843396-844372																									0	0
SMF2FGGW_101646.1	scaffold004:845389-845527																									0	0
SMF2FGGW_101647.1	scaffold004:845905-847117																						1	Complex1_LYR		9.87307	4.35962	0.441567	-0.817427	3.3035	2.1242	-1.1793
SMF2FGGW_101648.1	scaffold004:850213-851149																									0	0
SMF2FGGW_101649.1	scaffold004:851224-851521																									0	0
SMF2FGGW_101650.1	scaffold004:851526-851680																									0	0
SMF2FGGW_101651.1	scaffold004:853088-854732																									34.155	68.1866	1.99639	0.69134	5.09402	6.09142	0.997391
SMF2FGGW_101652.1	scaffold004:856503-862502								K06699	PSME4; proteasome activator subunit 4													1	DUF3437		12.9131	7.66531	0.593607	-0.521536	3.69076	2.93834	-0.752419
SMF2FGGW_101653.1	scaffold004:865716-867877																						1	A_deaminase		11.3285	17.7017	1.56258	0.446339	3.50188	4.14582	0.643931
SMF2FGGW_101654.1	scaffold004:869450-871046																									12.8105	32.2468	2.51722	0.923154	3.67925	5.01108	1.33183
SMF2FGGW_101655.1	scaffold004:871581-872913																						1	SRP40_C		4.79335	2.51382	0.524439	-0.645425	2.26103	1.32988	-0.931153
SMF2FGGW_101656.1	scaffold004:873990-875565																						2	zf-C3HC Rsm1		5.54061	5.48523	0.990005	-0.0100454	2.47004	2.45555	-0.0144927
SMF2FGGW_101657.1	scaffold004:875837-877073								K03978	engB; GTP-binding protein													1	MMR_HSR1		2.66469	0			1.41397
SMF2FGGW_101658.1	scaffold004:877578-878737																						1	2OG-FeII_Oxy_2		3.63743	1.51694	0.417036	-0.874578	1.86292	0.601164	-1.26176
SMF2FGGW_101659.1	scaffold004:879063-883190																						1	HECT		12.5884	27.9233	2.21818	0.796689	3.65402	4.8034	1.14937
SMF2FGGW_101660.1	scaffold004:884291-886007	sp|O59811|YJVF_SCHPO	35	308	2e-49	197	463	Zinc finger protein C550.15c OS=Schizosaccharomyces pombe (strain ATCC 38366 / 972) GN=SPCC550.15c PE=1 SV=1	K14816	REI1; pre-60S factor REI1													2	zf-C2H2_jaz zf-C2H2_2		56.0495	83.2599	1.48547	0.395731	5.80863	6.37955	0.57092
SMF2FGGW_101661.1	scaffold004:887846-888887																									4.6673	0			2.22259
SMF2FGGW_101662.1	scaffold004:889661-891179	sp|Q09851|YAEB_SCHPO	37	279	3e-43	176	296	Uncharacterized oxidoreductase C23D3.11 OS=Schizosaccharomyces pombe (strain ATCC 38366 / 972) GN=SPAC23D3.11 PE=2 SV=2	K06123	AYR1; 1-acylglycerone phosphate reductase [EC:1.1.1.101]													1	adh_short		4.0421	5.98558	1.48081	0.39259	2.01511	2.58149	0.566386
SMF2FGGW_101663.1	scaffold004:891642-896609																									2.30254	1.63981	0.712174	-0.339432	1.20323	0.713529	-0.489698
SMF2FGGW_101664.1	scaffold004:898020-899062																						1	Peroxidase_2		0	0
SMF2FGGW_101665.1	scaffold004:899435-900149																						1	HET		0	0
SMF2FGGW_101666.1	scaffold004:901339-901870																						1	CFEM		0	0
SMF2FGGW_101667.1	scaffold004:902740-904417								K04718	E2.7.1.91; sphingosine kinase [EC:2.7.1.91]													1	DAGK_cat		23.6555	24.6409	1.04166	0.0408105	4.5641	4.62298	0.0588793
SMF2FGGW_101668.1	scaffold004:905850-908440	sp|Q6N069|NAA16_HUMAN	37	793	1e-141	503	864	N-alpha-acetyltransferase 16, NatA auxiliary subunit OS=Homo sapiens GN=NAA16 PE=1 SV=2	K00670	E2.3.1.88; peptide alpha-N-acetyltransferase [EC:2.3.1.88]													2	TPR_1 NARP1		18.4107	16.7968	0.912339	-0.0917423	4.20247	4.07011	-0.132358
SMF2FGGW_101669.1	scaffold004:909391-910030																						1	Cid2		62.3757	41.4445	0.664433	-0.408819	5.96291	5.37311	-0.589803
SMF2FGGW_101670.1	scaffold004:912005-913297	sp|P35844|KES1_YEAST	47	370	1e-87	323	434	Protein KES1 OS=Saccharomyces cerevisiae (strain ATCC 204508 / S288c) GN=KES1 PE=1 SV=1															1	Oxysterol_BP		6.02994	12.3665	2.05085	0.718252	2.59214	3.62837	1.03622
SMF2FGGW_101671.1	scaffold004:913970-915224	sp|Q9HGY9|ALF_ASPOR	74	363	1e-158	558	362	Fructose-bisphosphate aldolase OS=Aspergillus oryzae (strain ATCC 42149 / RIB 40) GN=fbaA PE=2 SV=2	K01624	FBA, fbaA; fructose-bisphosphate aldolase, class II [EC:4.1.2.13]													1	F_bP_aldolase		943.384	818.483	0.867603	-0.142021	9.8817	9.67681	-0.204893
SMF2FGGW_101672.1	scaffold004:917382-918353																									6.87272	5.84361	0.850262	-0.16221	2.78088	2.54686	-0.234021
SMF2FGGW_101673.1	scaffold004:918852-919763																						1	BTB		3.81276	8.85865	2.32342	0.843041	1.93084	3.14709	1.21625
SMF2FGGW_101674.1	scaffold004:920449-920945																									5320.93	16146.5	3.03453	1.11005	12.3775	13.9789	1.60147
SMF2FGGW_101675.1	scaffold004:922407-923592																									12.8236	60.7889	4.74039	1.55612	3.68073	5.92574	2.24501
SMF2FGGW_101676.1	scaffold004:924234-925431	sp|Q8X225|DIM5_NEUCR	54	358	1e-106	384	331	Histone-lysine N-methyltransferase, H3 lysine-9 specific dim-5 OS=Neurospora crassa (strain ATCC 24698 / 74-OR23-1A / CBS 708.71 / DSM 1257 / FGSC 987) GN=dim-5 PE=1 SV=2	K11419	SUV39H, CLR4; histone-lysine N-methyltransferase SUV39H [EC:2.1.1.43]													2	Pre-SET SET		4.01876	3.06944	0.763778	-0.269479	2.00675	1.61798	-0.388775
SMF2FGGW_101677.1	scaffold004:927124-928141																						1	Rad60-SLD		28.6003	13.9832	0.488918	-0.715561	4.83796	3.80562	-1.03234
SMF2FGGW_101678.1	scaffold004:929199-932274	sp|Q9UUF7|COPB_SCHPO	49	930	0	868	940	Coatomer subunit beta OS=Schizosaccharomyces pombe (strain ATCC 38366 / 972) GN=sec26 PE=2 SV=1															2	Adaptin_N Coatamer_beta_C		49.4768	36.3399	0.734484	-0.308586	5.62868	5.18348	-0.445198
SMF2FGGW_101679.1	scaffold004:932842-933591	sp|O43037|MGN_SCHPO	69	147	9e-56	215	147	Protein mago nashi homolog OS=Schizosaccharomyces pombe (strain ATCC 38366 / 972) GN=SPBC3B9.08c PE=2 SV=1	K12877	MAGOH; protein mago nashi													1	Mago_nashi		37.0681	50.5009	1.36238	0.309234	5.21211	5.65824	0.446131
SMF2FGGW_101680.1	scaffold004:935366-936690	sp|Q9CPY6|CQ039_MOUSE	46	211	4e-48	192	217	Uncharacterized protein C17orf39 homolog OS=Mus musculus PE=2 SV=1															1	Vac_ImportDeg		7.43119	23.8155	3.2048	1.16465	2.89359	4.57383	1.68024
SMF2FGGW_101681.1	scaffold004:937253-938829	sp|Q12463|TRM11_YEAST	44	402	5e-89	328	433	tRNA guanosine-2'-O-methyltransferase TRM11 OS=Saccharomyces cerevisiae (strain ATCC 204508 / S288c) GN=TRM11 PE=1 SV=1	K15430	TRM11, TRMT11; tRNA (guanine10-N2)-methyltransferase [EC:2.1.1.214]													1	UPF0020		0	0
SMF2FGGW_101682.1	scaffold004:939377-940715								K14530	RPP40; ribonucleases P/MRP protein subunit RPP40 [EC:3.1.26.5]													1	Ribonuc_P_40		5.31263	2.41281	0.454165	-0.789294	2.40943	1.27071	-1.13871
SMF2FGGW_101683.1	scaffold004:940732-941374	sp|Q9UU77|YQMA_SCHPO	36	189	3e-15	82	207	Ankyrin repeat-containing protein P1E11.10 OS=Schizosaccharomyces pombe (strain ATCC 38366 / 972) GN=SPCP1E11.10 PE=2 SV=1	K06867	K06867													1	Ank_5		13.5183	8.2131	0.607554	-0.498314	3.75684	3.03793	-0.718915
SMF2FGGW_101684.1	scaffold004:942243-944691	sp|Q10313|YD61_SCHPO	37	807	1e-141	503	787	Uncharacterized protein C17G8.01c OS=Schizosaccharomyces pombe (strain ATCC 38366 / 972) GN=SPAC17G8.01c PE=2 SV=2	K14679	TRL1; tRNA ligase [EC:6.5.1.3]													3	RNA_lig_T4_1 tRNA_lig_kinase tRNA_lig_CPD		36.5851	27.2104	0.743756	-0.29604	5.19318	4.76609	-0.427098
SMF2FGGW_101685.1	scaffold004:945107-945927																						1	Tic20		6.9677	5.95208	0.854239	-0.157544	2.80068	2.57339	-0.227289
SMF2FGGW_101686.1	scaffold004:946640-947678																									32.0561	20.5268	0.64034	-0.445756	5.00253	4.35944	-0.64309
SMF2FGGW_101687.1	scaffold004:948233-949854	sp|P33297|PRS6A_YEAST	75	408	0	651	434	26S protease regulatory subunit 6A OS=Saccharomyces cerevisiae (strain ATCC 204508 / S288c) GN=RPT5 PE=1 SV=3	K03065	PSMC3, RPT5; 26S proteasome regulatory subunit T5	MER278187	47	125	6e-26	117	225	family M41 non-peptidase homologues (Glossina morsitans)	M41.UNW	M41				1	AAA		131.034	65.8865	0.50282	-0.687523	7.0338	6.04191	-0.991886
SMF2FGGW_101688.1	scaffold004:951070-952890																						6	Ish1 Ish1 Ish1 Ish1 Ish1 Ish1		1516.09	491.044	0.323888	-1.12736	10.5661	8.93971	-1.62643
SMF2FGGW_101689.1	scaffold004:953450-955799	sp|A6RRD4|ERB1_BOTFB	60	770	0	898	763	Ribosome biogenesis protein erb1 OS=Botryotinia fuckeliana (strain B05.10) GN=erb1 PE=3 SV=1	K14824	ERB1, BOP1; ribosome biogenesis protein ERB1	MER157732	35	261	2e-38	159	240	family S9 non-peptidase homologues (Dipodomys ordii)	S09.UNW	S09X				4	BOP1NT WD40 WD40 WD40		7.00343	5.29724	0.756378	-0.279214	2.80806	2.40524	-0.402821
SMF2FGGW_101690.1	scaffold004:956751-956919																									0	0
SMF2FGGW_101691.1	scaffold004:956921-957284	sp|P13018|STA_ECOLX	38	100	2e-16	84	174	Streptothricin acetyltransferase OS=Escherichia coli GN=sat-1 PE=4 SV=1															1	Acetyltransf_1		0	0
SMF2FGGW_101692.1	scaffold004:957576-957931																									132.474	0			7.04957
SMF2FGGW_101693.1	scaffold004:958833-961407																						2	Zn_clus Fungal_trans		1.829	0			0.871055
SMF2FGGW_101694.1	scaffold004:962897-964199																						1	CENP-L		3.45122	1.60905	0.466226	-0.763081	1.78711	0.686209	-1.1009
SMF2FGGW_101695.1	scaffold004:967348-968154																						1	NAD_binding_10		4.27365	29.1464	6.82003	1.91986	2.09547	4.86525	2.76978
SMF2FGGW_101696.1	scaffold004:968977-971196																						2	Metallophos 5_nucleotid_C		21.3781	9.32506	0.436197	-0.82966	4.41806	3.22111	-1.19695
SMF2FGGW_101697.1	scaffold004:972433-974131	sp|Q9C101|YKT8_SCHPO	50	499	1e-140	497	554	Uncharacterized MFS-type transporter PB1E7.08c OS=Schizosaccharomyces pombe (strain ATCC 38366 / 972) GN=SPAPB1E7.08c PE=1 SV=1															1	Sugar_tr		18.8208	14.4594	0.768267	-0.26362	4.23426	3.85394	-0.38032
SMF2FGGW_101698.1	scaffold004:977049-979874																			PL8			2	Lyase_8_N Lyase_8		0	0
SMF2FGGW_101699.1	scaffold004:980674-982125	sp|Q9URY7|FMDA_SCHPO	65	408	1e-161	569	410	Putative formamidase C869.04 OS=Schizosaccharomyces pombe (strain ATCC 38366 / 972) GN=SPAC869.04 PE=2 SV=1	K01455	E3.5.1.49; formamidase [EC:3.5.1.49]													1	FmdA_AmdA		7.64303	0			2.93414
SMF2FGGW_101700.1	scaffold004:984367-985507																									25.0589	15.046	0.600425	-0.510116	4.64725	3.91131	-0.735943
SMF2FGGW_101701.1	scaffold004:986240-987809																			GT1 GT4			2	Glyco_trans_4_4 Glycos_transf_1		23.9112	0			4.57961
SMF2FGGW_101702.1	scaffold004:991335-993523	sp|Q9FM01|UGDH2_ARATH	48	453	1e-121	436	480	Probable UDP-glucose 6-dehydrogenase 2 OS=Arabidopsis thaliana GN=UGD2 PE=2 SV=1	K00012	UGDH, ugd; UDPglucose 6-dehydrogenase [EC:1.1.1.22]													4	UDPG_MGDP_dh_N UDPG_MGDP_dh_N UDPG_MGDP_dh UDPG_MGDP_dh_C		39.813	31.7076	0.796413	-0.227636	5.31517	4.98676	-0.328411
SMF2FGGW_101703.1	scaffold004:994081-995234																									0	0
SMF2FGGW_101704.1	scaffold004:996548-997474																						1	IIGP		29.1147	47.6181	1.63553	0.491971	4.86368	5.57344	0.709762
SMF2FGGW_101705.1	scaffold004:998973-999952																									2.86601	2.9138	1.01667	0.0165386	1.51904	1.5429	0.0238582
SMF2FGGW_101706.1	scaffold004:1002095-1002848																									94.3448	30.7642	0.326083	-1.12061	6.55987	4.94318	-1.61669
SMF2FGGW_101707.1	scaffold004:1004626-1007443	sp|Q70J59|SED2_ASPFU	36	583	1e-89	331	602	Tripeptidyl-peptidase sed2 OS=Neosartorya fumigata (strain ATCC MYA-4609 / Af293 / CBS 101355 / FGSC A1100) GN=sed2 PE=1 SV=1			MER060235	53	390	1e-116	418	392	family S53 unassigned peptidases (Gibberella zeae)	S53.UPW	S53				2	Pro-kuma_activ Peptidase_S8		38.8953	20.3104	0.522181	-0.64974	5.28152	4.34415	-0.937377
SMF2FGGW_101708.1	scaffold004:1007447-1010467																						3	SIR2 SIR2 SIR2		1.91505	3.93665	2.05564	0.720585	0.937382	1.97697	1.03959
SMF2FGGW_101709.1	scaffold004:1011593-1013065																						1	Aminotran_5		43.2686	53.8207	1.24387	0.218231	5.43525	5.75009	0.314841
SMF2FGGW_101710.1	scaffold004:1015581-1017194	sp|B6HL60|PEPA_PENCW	44	328	3e-71	270	396	Aspartic protease pep1 OS=Penicillium chrysogenum (strain ATCC 28089 / DSM 1075 / Wisconsin 54-1255) GN=pep1 PE=3 SV=1			MER075981	55	323	2e-94	345	321	PepAa peptidase (Magnaporthe grisea)	A01.079	A01A				1	Asp		0	9.18587				3.19942
SMF2FGGW_101711.1	scaffold004:1017863-1018616																									0	0
SMF2FGGW_101712.1	scaffold004:1019177-1019528																									53.2272	70.2702	1.32019	0.277779	5.73409	6.13484	0.400749
SMF2FGGW_101713.1	scaffold004:1019752-1020563																									5.58718	15.2682	2.73272	1.00529	2.48212	3.93246	1.45034
SMF2FGGW_101714.1	scaffold004:1020956-1021874																						1	NmrA		35.0731	5.36571	0.152986	-1.87741	5.13229	2.42377	-2.70852
SMF2FGGW_101715.1	scaffold004:1023514-1023863																						2	zf-C2H2_4 zf-C2H2		0	0
SMF2FGGW_101716.1	scaffold004:1023864-1026102																						1	Fungal_trans		8.6753	11.5606	1.33259	0.287125	3.11691	3.53114	0.414231
SMF2FGGW_101717.1	scaffold004:1026338-1026662																									0	29.6342				4.88919
SMF2FGGW_101718.1	scaffold004:1026664-1032415								K03457	TC.NCS1; nucleobase:cation symporter-1, NCS1 family													2	Transp_cyt_pur Fungal_trans		11.058	35.9174	3.24809	1.17807	3.46702	5.16661	1.69959
SMF2FGGW_101719.1	scaffold004:1033774-1034822	sp|P23618|THI4_FUSOX	84	325	1e-163	573	320	Thiazole biosynthetic enzyme, mitochondrial OS=Fusarium oxysporum GN=STI35 PE=2 SV=2	K03146	thi1; thiamine biosynthetic enzyme													1	Thi4		412.844	404.157	0.978958	-0.0212669	8.68945	8.65877	-0.0306809
SMF2FGGW_101720.1	scaffold004:1035902-1036676	sp|P0CL22|TPIS_COCIM	40	274	4e-40	164	289	Putative triosephosphate isomerase OS=Coccidioides immitis (strain RS) GN=CIMG_07933 PE=1 SV=1	K01803	TPI, tpiA; triosephosphate isomerase (TIM) [EC:5.3.1.1]													1	TIM		11.2093	4.65348	0.415145	-0.879133	3.48662	2.21831	-1.26831
SMF2FGGW_101721.1	scaffold004:1037383-1038021	sp|P0CL19|RPIB_COCIM	57	153	2e-47	187	163	Putative ribose 5-phosphate isomerase OS=Coccidioides immitis (strain RS) GN=CIMG_07932 PE=1 SV=1	K01808	rpiB; ribose 5-phosphate isomerase B [EC:5.3.1.6]													1	LacAB_rpiB		0	0
SMF2FGGW_101722.1	scaffold004:1038836-1040609	sp|O60017|DAK_PICAN	37	617	1e-102	374	609	Dihydroxyacetone kinase OS=Pichia angusta GN=DAK PE=3 SV=1	K00863	E2.7.1.29, DAK1, DAK2; dihydroxyacetone kinase [EC:2.7.1.29]													2	Dak1 Dak2		0	0
SMF2FGGW_101723.1	scaffold004:1056947-1059462																									147.626	657.459	4.45354	1.4937	7.2058	9.36076	2.15495
SMF2FGGW_101724.1	scaffold004:1060860-1062546										MER160330	42	343	2e-72	271	339	family S12 unassigned peptidases (Aspergillus clavatus)	S12.UPW	S12				1	Beta-lactamase		1.90685	1.48493	0.778735	-0.250084	0.931191	0.570395	-0.360796
SMF2FGGW_101725.1	scaffold004:1063859-1064750	sp|Q5BCC5|CAN_EMENI	69	221	3e-90	331	228	Carbonic anhydrase OS=Emericella nidulans GN=AN1805 PE=1 SV=2	K01672	E4.2.1.1; carbonic anhydrase [EC:4.2.1.1]													1	Pro_CA		79.1445	165.197	2.08728	0.735866	6.30642	7.36804	1.06163
SMF2FGGW_101726.1	scaffold004:1065608-1069313	sp|P22189|ATC3_SCHPO	45	1079	0	883	1037	Calcium-transporting ATPase 3 OS=Schizosaccharomyces pombe (strain ATCC 38366 / 972) GN=cta3 PE=1 SV=1															4	Cation_ATPase_N E1-E2_ATPase Hydrolase Cation_ATPase_C		1.49595	1.62893	1.08889	0.0851635	0.581062	0.703925	0.122863
SMF2FGGW_101727.1	scaffold004:1071117-1072150																						1	Glyco_hydro_cc		63.9797	18.1976	0.284428	-1.25728	5.99954	4.18568	-1.81387
SMF2FGGW_101728.1	scaffold004:1073836-1076386																									7.15775	6.81196	0.95169	-0.0495168	2.83951	2.76807	-0.0714362
SMF2FGGW_101729.1	scaffold004:1077004-1078906																						1	Aa_trans		0	73.3461				6.19665
SMF2FGGW_101730.1	scaffold004:1086518-1087913	sp|Q05493|THIK_YARLI	49	415	1e-101	368	414	3-ketoacyl-CoA thiolase, peroxisomal OS=Yarrowia lipolytica (strain CLIB 122 / E 150) GN=POT1 PE=3 SV=1															2	Thiolase_N Thiolase_C		32.3078	52.8358	1.63539	0.491879	5.01381	5.72344	0.709633
SMF2FGGW_101731.1	scaffold004:1089255-1091749	sp|P53394|SULX_YEAST	39	583	1e-119	429	754	Putative sulfate transporter YPR003C OS=Saccharomyces cerevisiae (strain ATCC 204508 / S288c) GN=YPR003C PE=1 SV=1															3	Sulfate_tra_GLY Sulfate_transp STAS		7.81952	16.0678	2.05483	0.720193	2.96708	4.0061	1.03902
SMF2FGGW_101732.1	scaffold004:1092105-1093246																						1	Abhydrolase_3		0	0
SMF2FGGW_101733.1	scaffold004:1098015-1099490																						2	Amidase Amidase		0	0
SMF2FGGW_101734.1	scaffold004:1100166-1101832	sp|Q9P381|CDSH_SCHPO	48	456	1e-126	451	439	Putative phosphatidate cytidylyltransferase OS=Schizosaccharomyces pombe (strain ATCC 38366 / 972) GN=SPBC13A2.03 PE=1 SV=1	K00981	E2.7.7.41, CDS1, CDS2, cdsA; phosphatidate cytidylyltransferase [EC:2.7.7.41]													1	CTP_transf_1		93.2638	56.6437	0.607349	-0.498652	6.54325	5.82384	-0.719402
SMF2FGGW_101735.1	scaffold004:1103163-1105554																						1	DUF3636		3.69059	1.68148	0.455613	-0.786113	1.88385	0.749732	-1.13412
SMF2FGGW_101736.1	scaffold004:1106404-1107388																									0	0
SMF2FGGW_101737.1	scaffold004:1108961-1110254																						1	DUF3533		2.44687	0			1.29094
SMF2FGGW_101738.1	scaffold004:1111650-1112734																						1	adh_short		43.3477	16.8117	0.387834	-0.947178	5.43788	4.07139	-1.36649
SMF2FGGW_101739.1	scaffold004:1116276-1117201								K01180	E3.2.1.6; endo-1,3(4)-beta-glucanase [EC:3.2.1.6]										GH16			1	Glyco_hydro_16		50.0375	296.869	5.93293	1.78052	5.64494	8.21368	2.56874
SMF2FGGW_101740.1	scaffold004:1117784-1118892																						1	4HBT_2		3.99097	30.4981	7.64178	2.03363	1.99674	4.93065	2.93391
SMF2FGGW_101741.1	scaffold004:1119099-1119804																									0	0
SMF2FGGW_101742.1	scaffold004:1120381-1121681	sp|O94038|ADH2_CANAL	37	354	7e-63	241	348	Alcohol dehydrogenase 2 OS=Candida albicans GN=ADH2 PE=1 SV=1	K00100	E1.1.1.-													2	ADH_N ADH_zinc_N		0	1.64958				0.722099
SMF2FGGW_101743.1	scaffold004:1122706-1123504																						1	Zn_clus		3.6266	0			1.85862
SMF2FGGW_101744.1	scaffold004:1123517-1129309	sp|P39986|ATC6_YEAST	54	1261	0	1306	1215	Probable cation-transporting ATPase 1 OS=Saccharomyces cerevisiae (strain ATCC 204508 / S288c) GN=SPF1 PE=1 SV=1	K14950	ATP13A1; cation-transporting ATPase 13A1 [EC:3.6.3.-]													2	E1-E2_ATPase Hydrolase		56.1873	42.0484	0.748361	-0.289869	5.81217	5.39398	-0.418193
SMF2FGGW_101745.1	scaffold004:1129912-1131182	sp|P17505|MDHM_YEAST	64	329	1e-118	426	334	Malate dehydrogenase, mitochondrial OS=Saccharomyces cerevisiae (strain ATCC 204508 / S288c) GN=MDH1 PE=1 SV=2	K00026	MDH2; malate dehydrogenase [EC:1.1.1.37]													2	Ldh_1_N Ldh_1_C		414.977	563.983	1.35907	0.3068	8.69689	9.13951	0.44262
SMF2FGGW_101746.1	scaffold004:1132202-1133894																						1	zf-C2HC5		40.6725	10.5331	0.258974	-1.35103	5.34598	3.39686	-1.94912
SMF2FGGW_101747.1	scaffold004:1136001-1137774																									2.6856	5.06313	1.88529	0.634082	1.42524	2.34003	0.914785
SMF2FGGW_101748.1	scaffold004:1139511-1140270																						1	NAD_binding_10		0	0
SMF2FGGW_101749.1	scaffold004:1142185-1149502																									0.324035	0			-1.62578
SMF2FGGW_101750.1	scaffold004:1151870-1153292																						1	T5orf172		0	0
SMF2FGGW_101751.1	scaffold004:1158023-1162923																						1	CorA		2.8414	1.74619	0.614553	-0.486859	1.5066	0.804211	-0.702391
SMF2FGGW_101752.1	scaffold004:1163538-1165811																						1	HET		16.0113	4.58987	0.286664	-1.24944	4.00102	2.19845	-1.80257
SMF2FGGW_101753.1	scaffold004:1166489-1167311	sp|O14165|YDX1_SCHPO	36	261	6e-37	154	249	Uncharacterized protein C4C5.01 OS=Schizosaccharomyces pombe (strain ATCC 38366 / 972) GN=SPAC4C5.01 PE=2 SV=2															1	HAD_2		5.26219	0			2.39566
SMF2FGGW_101754.1	scaffold004:1167485-1167620																									0	0
SMF2FGGW_101755.1	scaffold004:1168420-1172690																						4	PNP_UDP_1 NACHT Ank_2 Ank_2		0	2.02498				1.01791
SMF2FGGW_101756.1	scaffold004:1173726-1176549	sp|Q4HVQ9|LYS4_GIBZE	63	804	0	1044	776	Homoaconitase, mitochondrial OS=Gibberella zeae (strain PH-1 / FGSC 9075 / NRRL 31084) GN=LYS4 PE=3 SV=1	K01705	LYS4; homoaconitate hydratase [EC:4.2.1.36]													3	Aconitase Aconitase Aconitase_C		34.6091	64.2399	1.85616	0.61851	5.11308	6.0054	0.892318
SMF2FGGW_101757.1	scaffold004:1176759-1177749																						1	APH		0	0
SMF2FGGW_101758.1	scaffold004:1183379-1184727																						1	DnaJ		12.2685	11.7935	0.961283	-0.0394846	3.61689	3.55992	-0.0569669
SMF2FGGW_101759.1	scaffold004:1185207-1186536										MER175829	62	326	1e-115	412	328	subfamily M14A unassigned peptidases (Magnaporthe grisea)	M14.UPA	M14A				1	Peptidase_M14		2.58582	8.35185	3.22987	1.17244	1.37062	3.0621	1.69147
SMF2FGGW_101760.1	scaffold004:1188301-1188442																									0	0
SMF2FGGW_101761.1	scaffold004:1188603-1189523																						1	adh_short		0	0
SMF2FGGW_101762.1	scaffold004:1191087-1192671																									0	0
SMF2FGGW_101763.1	scaffold004:1193110-1195783																						1	Zn_clus		24.955	10.768	0.431497	-0.840499	4.64126	3.42868	-1.21258
SMF2FGGW_101764.1	scaffold004:1198391-1201317	sp|P31688|TPS2_YEAST	42	889	0	689	896	Trehalose-phosphatase OS=Saccharomyces cerevisiae (strain ATCC 204508 / S288c) GN=TPS2 PE=1 SV=3	K16055	TPS; trehalose 6-phosphate synthase/phosphatase [EC:2.4.1.15 3.1.3.12]										GT20			2	Glyco_transf_20 Trehalose_PPase		233.796	70.9367	0.303413	-1.19266	7.86911	6.14846	-1.72065
SMF2FGGW_101765.1	scaffold004:1204970-1206820	sp|P53387|KHT2_KLULC	44	503	1e-114	413	566	Hexose transporter 2 OS=Kluyveromyces lactis GN=KHT2 PE=3 SV=1	K08139	HXT; MFS transporter, SP family, sugar:H+ symporter													1	Sugar_tr		513.959	283.962	0.552499	-0.593305	9.00551	8.14955	-0.855955
SMF2FGGW_101766.1	scaffold004:1207889-1208030																									0	0
SMF2FGGW_101767.1	scaffold004:1208669-1209184																						1	PLAC8		0	0
SMF2FGGW_101768.1	scaffold004:1211340-1212891																						1	Zn_clus		3.07615	1.48929	0.484141	-0.725379	1.62113	0.574625	-1.0465
SMF2FGGW_101769.1	scaffold004:1213560-1215269	sp|Q08902|YO378_YEAST	44	464	1e-105	382	515	Drug resistance protein YOR378W OS=Saccharomyces cerevisiae (strain ATCC 204508 / S288c) GN=YOR378W PE=1 SV=1															1	MFS_1		0	0
SMF2FGGW_101770.1	scaffold004:1215708-1215858																									0	0
SMF2FGGW_101771.1	scaffold004:1218354-1219722																									0	0
SMF2FGGW_101772.1	scaffold004:1220616-1221864																						1	DUF946		0	0
SMF2FGGW_101773.1	scaffold004:1222451-1224579																						1	HET		3.01027	0			1.58989
SMF2FGGW_101774.1	scaffold004:1225787-1227078																						1	LtrA		0	0
SMF2FGGW_101775.1	scaffold004:1228078-1229746																						1	Peptidase_S28		0	0
SMF2FGGW_101776.1	scaffold004:1230022-1230403																									0	0
SMF2FGGW_101777.1	scaffold004:1231371-1234327																						1	OTT_1508_deam		0	0
SMF2FGGW_101778.1	scaffold004:1235843-1237666																						2	p450 p450		1.78533	0			0.836191
SMF2FGGW_101779.1	scaffold004:1238290-1238425																									0	0
SMF2FGGW_101780.1	scaffold004:1238480-1238627																									0	0
SMF2FGGW_101781.1	scaffold004:1239618-1240605	sp|P76049|YCJY_ECOLI	39	294	2e-53	209	306	Uncharacterized protein ycjY OS=Escherichia coli (strain K12) GN=ycjY PE=4 SV=2	K06889	K06889	MER133051	57	272	4e-85	313	293	family S9 non-peptidase homologues (Catenulispora acidiphila)	S09.UNW	S09X				1	Abhydrolase_5		0	0
SMF2FGGW_101782.1	scaffold004:1241090-1242823								K01053	E3.1.1.17; gluconolactonase [EC:3.1.1.17]													1	SGL		2.3528	1.84503	0.784185	-0.243108	1.23438	0.883644	-0.350734
SMF2FGGW_101783.1	scaffold004:1243280-1244162																						2	DUF953 DUF953		101.874	19.6481	0.192867	-1.64575	6.67064	4.29632	-2.37432
SMF2FGGW_101784.1	scaffold004:1245008-1246648																						1	MFS_1		10.8743	4.69697	0.431933	-0.839481	3.44285	2.23173	-1.21112
SMF2FGGW_101785.1	scaffold004:1249487-1251119																									83.5945	51.5884	0.617127	-0.48268	6.38534	5.68897	-0.696361
SMF2FGGW_101786.1	scaffold004:1252471-1254590																						1	Pyr_redox_3		23.7505	5.22815	0.220128	-1.51355	4.56989	2.3863	-2.18359
SMF2FGGW_101787.1	scaffold004:1255626-1257074																									22.055	14.2303	0.645219	-0.438166	4.46303	3.83089	-0.63214
SMF2FGGW_101788.1	scaffold004:1261116-1262313								K02370	EXTL3; alpha-1,4-N-acetylglucosaminyltransferase EXTL3 [EC:2.4.1.223 2.4.1.224]										GT64			1	Glyco_transf_64		159.245	147.398	0.925605	-0.0773098	7.3151	7.20357	-0.111531
SMF2FGGW_101789.1	scaffold004:1263931-1264910																						2	GST_N_3 GST_C_2		8.83462	0			3.14317
SMF2FGGW_101790.1	scaffold004:1265232-1266327																									0	0
SMF2FGGW_101791.1	scaffold004:1268158-1269696																			GH5			1	Cellulase		8.93539	0			3.15953
SMF2FGGW_101792.1	scaffold004:1271391-1272537																						2	Na_Ca_ex Na_Ca_ex		6.64948	0			2.73324
SMF2FGGW_101793.1	scaffold004:1272996-1273678	sp|Q9M815|PCR8_ARATH	36	113	5e-09	61.2	190	Protein PLANT CADMIUM RESISTANCE 8 OS=Arabidopsis thaliana GN=PCR8 PE=1 SV=2															1	PLAC8		34.4285	0			5.10553
SMF2FGGW_101794.1	scaffold004:1276435-1276867																						1	Isochorismatase		8.39521	0			3.06957
SMF2FGGW_101795.1	scaffold004:1276996-1278055																									230.471	134.144	0.582043	-0.54121	7.84844	7.06764	-0.780803
SMF2FGGW_101796.1	scaffold004:1278816-1280127																									5.90506	4.84923	0.821199	-0.196989	2.56195	2.27776	-0.284196
SMF2FGGW_101797.1	scaffold004:1280534-1282129	sp|Q7S1H9|YD156_NEUCR	63	520	0	636	521	WD repeat-containing protein NCU09302/NCU11420 OS=Neurospora crassa (strain ATCC 24698 / 74-OR23-1A / CBS 708.71 / DSM 1257 / FGSC 987) GN=NCU09302 PE=3 SV=1															3	WD40 WD40 WD40		5.85315	3.51581	0.60067	-0.509709	2.54921	1.81386	-0.735356
SMF2FGGW_101798.1	scaffold004:1282421-1283012	sp|O93806|GNA1_CANAL	39	140	3e-24	110	149	Glucosamine 6-phosphate N-acetyltransferase OS=Candida albicans GN=GNA1 PE=3 SV=1															1	Acetyltransf_7		25.9175	12.634	0.48747	-0.718529	4.69585	3.65924	-1.03662
SMF2FGGW_101799.1	scaffold004:1285418-1289963	sp|Q7S1I0|ATG26_NEUCR	54	1403	0	1403	1553	Sterol 3-beta-glucosyltransferase OS=Neurospora crassa (strain ATCC 24698 / 74-OR23-1A / CBS 708.71 / DSM 1257 / FGSC 987) GN=atg-26 PE=3 SV=1	K05841	E2.4.1.173; sterol 3beta-glucosyltransferase [EC:2.4.1.173]										GT1 GT28			5	GRAM PH GRAM Glyco_transf_28 UDPGT		28.5276	41.0224	1.43799	0.363246	4.83429	5.35834	0.524054
SMF2FGGW_101800.1	scaffold004:1290757-1291393																									53.7347	159.844	2.97469	1.09014	5.74778	7.32052	1.57274
SMF2FGGW_101801.1	scaffold004:1293357-1294088	sp|Q95KV7|NDUAD_BOVIN	38	113	2e-12	70.9	144	NADH dehydrogenase [ubiquinone] 1 alpha subcomplex subunit 13 OS=Bos taurus GN=NDUFA13 PE=1 SV=3															1	GRIM-19		75.767	49.4097	0.652127	-0.427515	6.2435	5.62672	-0.616775
SMF2FGGW_101802.1	scaffold004:1294887-1297203	sp|Q9P376|FCP1_SCHPO	37	611	1e-100	367	723	RNA polymerase II subunit A C-terminal domain phosphatase OS=Schizosaccharomyces pombe (strain ATCC 38366 / 972) GN=fcp1 PE=1 SV=1	K15732	CTDP1, FCP1; RNA polymerase II subunit A C-terminal domain phosphatase [EC:3.1.3.16]													2	NIF PTCB-BRCT		14.6352	8.70323	0.594678	-0.519734	3.87137	3.12155	-0.74982
SMF2FGGW_101803.1	scaffold004:1298507-1302328	sp|O94679|CND1_SCHPO	42	1183	0	964	1158	Condensin complex subunit 1 OS=Schizosaccharomyces pombe (strain ATCC 38366 / 972) GN=cnd1 PE=1 SV=1	K06677	YCS4, CNAP1, CAPD2; condensin complex subunit 1													2	Cnd1_N Cnd1		11.6559	8.21643	0.704916	-0.349675	3.54299	3.03851	-0.504477
SMF2FGGW_101804.1	scaffold004:1302971-1304497	sp|P50582|HSK1_SCHPO	49	402	1e-109	394	507	Cell cycle serine/threonine-protein kinase hsk1 OS=Schizosaccharomyces pombe (strain ATCC 38366 / 972) GN=hsk1 PE=1 SV=1	K02214	CDC7; cell division control protein 7 [EC:2.7.11.1]													1	Pkinase		4.24659	2.52318	0.594166	-0.520596	2.0863	1.33524	-0.751062
SMF2FGGW_101805.1	scaffold004:1305129-1305998	sp|P78987|RL27A_ERYGR	81	149	2e-68	257	149	60S ribosomal protein L27a OS=Erysiphe graminis subsp. hordei PE=2 SV=1	K02900	RP-L27Ae, RPL27A; large subunit ribosomal protein L27Ae													1	Ribosomal_L18e		616.269	837.205	1.35851	0.306385	9.26742	9.70944	0.442021
SMF2FGGW_101806.1	scaffold004:1306476-1309315	sp|A7UXD4|CHL1_NEUCR	48	896	0	814	1073	ATP-dependent RNA helicase chl-1 OS=Neurospora crassa (strain ATCC 24698 / 74-OR23-1A / CBS 708.71 / DSM 1257 / FGSC 987) GN=chl-1 PE=3 SV=1	K11273	DDX11, CHL1, CTF1; chromosome transmission fidelity protein 1 [EC:3.6.4.13]													2	DEAD_2 Helicase_C_2		1.16492	0			0.220231
SMF2FGGW_101807.1	scaffold004:1310484-1312201																						1	Transp_cyt_pur		12.1446	14.3651	1.18284	0.167917	3.60224	3.8445	0.242253
SMF2FGGW_101808.1	scaffold004:1315548-1316133																						1	bZIP_1		0	0
SMF2FGGW_101809.1	scaffold004:1319390-1319708																									1204.66	760.562	0.63135	-0.459896	10.2344	9.57092	-0.663488
SMF2FGGW_101810.1	scaffold004:1329205-1329706																									39.1509	64.9474	1.6589	0.506153	5.29097	6.0212	0.730226
SMF2FGGW_101811.1	scaffold004:1329907-1332160																						2	zf-CCCH zf-CCCH		40.7036	121.199	2.9776	1.09112	5.34708	6.92123	1.57415
SMF2FGGW_101812.1	scaffold004:1333448-1334338	sp|P11943|ACPM_NEUCR	67	106	1e-31	135	134	Acyl carrier protein, mitochondrial OS=Neurospora crassa (strain ATCC 24698 / 74-OR23-1A / CBS 708.71 / DSM 1257 / FGSC 987) GN=nuo-12 PE=1 SV=2	K03955	NDUFAB1; NADH dehydrogenase (ubiquinone) 1 alpha/beta subcomplex 1 [EC:1.6.5.3 1.6.99.3]													1	PP-binding		398.085	293.671	0.737709	-0.304206	8.63693	8.19806	-0.438876
SMF2FGGW_101813.1	scaffold004:1335723-1336723	sp|Q12644|NDUS8_NEUCR	81	206	1e-95	348	219	NADH-ubiquinone oxidoreductase 23 kDa subunit, mitochondrial OS=Neurospora crassa (strain ATCC 24698 / 74-OR23-1A / CBS 708.71 / DSM 1257 / FGSC 987) GN=NCU05009 PE=2 SV=1	K03941	NDUFS8; NADH dehydrogenase (ubiquinone) Fe-S protein 8 [EC:1.6.5.3 1.6.99.3]													1	Fer4_7		116.675	184.985	1.58547	0.460888	6.86635	7.53126	0.664913
SMF2FGGW_101814.1	scaffold004:1337182-1338944																									15.9519	7.0101	0.439452	-0.822226	3.99566	2.80944	-1.18622
SMF2FGGW_101815.1	scaffold004:1341784-1342729																						1	NmrA		7.48332	4.53734	0.606327	-0.500335	2.90368	2.18185	-0.721832
SMF2FGGW_101816.1	scaffold004:1343577-1344475																						1	adh_short		5.346	0			2.41846
SMF2FGGW_101817.1	scaffold004:1344769-1345201																									0	0
SMF2FGGW_101818.1	scaffold004:1347103-1348099																									2.74388	67.8969	24.7449	3.20862	1.45622	6.08527	4.62906
SMF2FGGW_101819.1	scaffold004:1348406-1349273	sp|P23506|PIMT_MOUSE	42	255	1e-42	172	227	Protein-L-isoaspartate(D-aspartate) O-methyltransferase OS=Mus musculus GN=Pcmt1 PE=1 SV=3	K00573	E2.1.1.77, pcm; protein-L-isoaspartate(D-aspartate) O-methyltransferase [EC:2.1.1.77]													1	PCMT		24.3925	23.4134	0.959861	-0.0409678	4.60837	4.54926	-0.0591032
SMF2FGGW_101820.1	scaffold004:1350303-1351467																						1	DUF2370		58.4329	161.746	2.76806	1.01815	5.86871	7.33759	1.46888
SMF2FGGW_101821.1	scaffold004:1352718-1353178																									94.219	71.3384	0.757155	-0.278188	6.55795	6.15661	-0.401339
SMF2FGGW_101822.1	scaffold004:1353508-1354706	sp|O13844|YFG5_SCHPO	59	292	6e-97	353	291	Uncharacterized mitochondrial carrier C19G12.05 OS=Schizosaccharomyces pombe (strain ATCC 38366 / 972) GN=SPAC19G12.05 PE=2 SV=1	K15100	SLC25A1, CTP; solute carrier family 25 (mitochondrial citrate transporter), member 1													3	Mito_carr Mito_carr Mito_carr		12.4993	32.9042	2.63248	0.967929	3.64378	5.0402	1.39642
SMF2FGGW_101823.1	scaffold004:1355045-1356780																						3	zf-C2H2_4 zf-C2H2 Fungal_trans		1.68641	2.44479	1.4497	0.371354	0.753955	1.28971	0.535755
SMF2FGGW_101824.1	scaffold004:1358107-1358761	sp|P46683|YAR1_YEAST	37	145	5e-17	87.4	200	Ankyrin repeat-containing protein YAR1 OS=Saccharomyces cerevisiae (strain ATCC 204508 / S288c) GN=YAR1 PE=1 SV=1	K06867	K06867													1	Ank_2		39.8459	26.1194	0.65551	-0.422341	5.31636	4.70705	-0.60931
SMF2FGGW_101825.1	scaffold004:1358946-1360505								K10878	SPO11; meiotic recombination protein SPO11													1	TP6A_N		0	0
SMF2FGGW_101826.1	scaffold004:1360979-1363370	sp|Q96WJ0|ERG7_PNECA	51	706	0	786	719	Lanosterol synthase OS=Pneumocystis carinii GN=ERG7 PE=2 SV=1	K01852	E5.4.99.7, LSS, ERG7; lanosterol synthase [EC:5.4.99.7]													2	Prenyltrans Prenyltrans_2		17.0167	5.51975	0.324373	-1.12587	4.08888	2.4646	-1.62428
SMF2FGGW_101827.1	scaffold004:1363940-1365366								K12795	SUGT1, SGT1; suppressor of G2 allele of SKP1													2	CS SGS		33.5873	6.94425	0.206752	-1.57623	5.06984	2.79582	-2.27403
SMF2FGGW_101828.1	scaffold004:1365703-1366987																						1	TauD		9.49241	22.232	2.34208	0.85104	3.24677	4.47457	1.22779
SMF2FGGW_101829.1	scaffold004:1368136-1369918	sp|Q9P6Y2|SEN2_NEUCR	43	356	3e-64	246	633	Probable tRNA-splicing endonuclease subunit sen-2 OS=Neurospora crassa (strain ATCC 24698 / 74-OR23-1A / CBS 708.71 / DSM 1257 / FGSC 987) GN=sen-2 PE=3 SV=1	K15322	TSEN2; tRNA-splicing endonuclease subunit Sen2 [EC:3.1.27.9]													1	tRNA_int_endo		31.5494	83.0104	2.63112	0.967412	4.97954	6.37522	1.39568
SMF2FGGW_101830.1	scaffold004:1372133-1373792								K00720	UGCG; ceramide glucosyltransferase [EC:2.4.1.80]										GT2			1	Glyco_tranf_2_3		9.56881	9.49331	0.99211	-0.00792154	3.25834	3.24691	-0.0114283
SMF2FGGW_101831.1	scaffold004:1374225-1382086								K15418	ZEA2; zearalenone synthase, highly reducing iterative type I polyketide synthase												PKS	7	ketoacyl-synt Ketoacyl-synt_C Acyl_transf_1 Methyltransf_12 ADH_zinc_N KR PP-binding		2.08159	1.66935	0.801959	-0.220695	1.05769	0.739286	-0.318399
SMF2FGGW_101832.1	scaffold004:1382694-1384116																						1	Transferase		0	0
SMF2FGGW_101833.1	scaffold004:1391660-1392088																						1	Hydrophobin_2		577.038	1282.88	2.22322	0.798954	9.17252	10.3252	1.15265
SMF2FGGW_101834.1	scaffold004:1398019-1399742																						1	MFS_1		0	0
SMF2FGGW_101835.1	scaffold004:1400804-1401578																									35.5937	21.3913	0.600986	-0.509185	5.15355	4.41895	-0.734598
SMF2FGGW_101836.1	scaffold004:1402409-1403258	sp|O94348|YIP1_SCHPO	43	202	3e-41	168	227	Protein transport protein yip1 OS=Schizosaccharomyces pombe (strain ATCC 38366 / 972) GN=yip1 PE=2 SV=1																		13.2399	18.7217	1.41404	0.346447	3.72682	4.22664	0.499819
SMF2FGGW_101837.1	scaffold004:1403907-1405055	sp|Q63486|RRAGA_RAT	47	299	2e-72	272	313	Ras-related GTP-binding protein A OS=Rattus norvegicus GN=Rraga PE=1 SV=1	K16185	RRAGA_B; Ras-related GTP-binding protein A/B													1	Gtr1_RagA		7.10663	3.0193	0.424857	-0.856003	2.82917	1.59421	-1.23495
SMF2FGGW_101838.1	scaffold004:1405523-1406907	sp|P0C8Q0|UBX1_EMENI	46	278	1e-58	227	373	UBX domain-containing protein 1 OS=Emericella nidulans GN=ubx1 PE=3 SV=1	K14012	SHP1, UBX1, NSFL1C; UBX domain-containing protein 1													2	SEP UBX		77.4698	37.6194	0.485601	-0.722368	6.27556	5.2334	-1.04216
SMF2FGGW_101839.1	scaffold004:1407406-1407924	sp|Q8X0G8|MIM1_NEUCR	60	130	9e-37	151	130	Mitochondrial import protein 1 OS=Neurospora crassa (strain ATCC 24698 / 74-OR23-1A / CBS 708.71 / DSM 1257 / FGSC 987) GN=B13O8.080 PE=3 SV=1															1	TOM13		181.121	96.8296	0.534613	-0.626213	7.50081	6.59738	-0.903434
SMF2FGGW_101840.1	scaffold004:1408460-1410131								K03217	yidC, spoIIIJ, OXA1; preprotein translocase subunit YidC													1	60KD_IMP		23.1683	16.8213	0.726048	-0.320142	4.53408	4.07222	-0.461863
SMF2FGGW_101841.1	scaffold004:1411033-1413005	sp|A5H0J3|URC4_SACKL	40	452	1e-83	311	439	Uracil catabolism protein 4 OS=Saccharomyces kluyveri GN=URC4 PE=3 SV=1															1	DUF1688		26.4231	6.44175	0.243792	-1.41144	4.72373	2.68745	-2.03628
SMF2FGGW_101842.1	scaffold004:1421567-1422678	sp|Q4IAA0|FAL1_GIBZE	99	349	0	721	401	ATP-dependent RNA helicase FAL1 OS=Gibberella zeae (strain PH-1 / FGSC 9075 / NRRL 31084) GN=FAL1 PE=3 SV=1	K13025	EIF4A3, FAL1; ATP-dependent RNA helicase [EC:3.6.4.13]													2	DEAD Helicase_C		45.6208	57.6617	1.26393	0.234229	5.51162	5.84954	0.337922
SMF2FGGW_101843.1	scaffold005:566-6453								K15204	TFC3; transcription factor C subunit 3													1	B-block_TFIIIC		8.34003	11.3038	1.35537	0.304071	3.06005	3.49874	0.438683
SMF2FGGW_101844.1	scaffold005:6670-7752								K10578	UBE2J1, NCUBE1, UBC6; ubiquitin-conjugating enzyme E2 J1 [EC:6.3.2.19]													1	UQ_con		47.8241	31.9593	0.668268	-0.403068	5.57967	4.99816	-0.581502
SMF2FGGW_101845.1	scaffold005:8490-11087	sp|A4R1J7|SEC23_MAGO7	89	764	0	1442	770	Protein transport protein SEC23 OS=Magnaporthe oryzae (strain 70-15 / FGSC 8958) GN=SEC23 PE=3 SV=1	K14006	SEC23; protein transport protein SEC23													5	zf-Sec23_Sec24 Sec23_trunk Sec23_BS Sec23_helical Gelsolin		90.1508	55.9939	0.621114	-0.476241	6.49427	5.8072	-0.687071
SMF2FGGW_101846.1	scaffold005:12176-12332																									0	0
SMF2FGGW_101847.1	scaffold005:14269-15151																						1	2014-03-03		28.188	19.7546	0.700816	-0.355509	4.81701	4.30412	-0.512892
SMF2FGGW_101848.1	scaffold005:15687-19181																						1	Sterol-sensing		48.7413	40.2998	0.82681	-0.19018	5.60707	5.3327	-0.274372
SMF2FGGW_101849.1	scaffold005:20324-21649																						1	Cation_efflux		36.3691	19.2592	0.529548	-0.635729	5.18464	4.26748	-0.917165
SMF2FGGW_101850.1	scaffold005:22166-25072	sp|P87320|MSP1_SCHPO	42	830	0	647	903	Protein msp1, mitochondrial OS=Schizosaccharomyces pombe (strain ATCC 38366 / 972) GN=msp1 PE=2 SV=2															2	Dynamin_N Dynamin_M		66.2215	76.4856	1.155	0.144098	6.04923	6.25712	0.207888
SMF2FGGW_101851.1	scaffold005:25514-28198	sp|Q9P6V8|SPB1_NEUCR	67	571	0	776	831	AdoMet-dependent rRNA methyltransferase spb-1 OS=Neurospora crassa (strain ATCC 24698 / 74-OR23-1A / CBS 708.71 / DSM 1257 / FGSC 987) GN=spb-1 PE=3 SV=2	K14857	SPB1, FTSJ3; AdoMet-dependent rRNA methyltransferase SPB1 [EC:2.1.1.-]													3	FtsJ DUF3381 Spb1_C		16.8315	31.2812	1.85849	0.619761	4.07309	4.96722	0.894132
SMF2FGGW_101852.1	scaffold005:28426-29662																						1	Cupin_8		9.15228	5.96622	0.651883	-0.427889	3.19413	2.57682	-0.617314
SMF2FGGW_101853.1	scaffold005:30280-31544																						1	Peptidase_C78		16.8246	43.1459	2.56445	0.941744	4.0725	5.43115	1.35865
SMF2FGGW_101854.1	scaffold005:32612-33561	sp|Q54LQ6|ITPA_DICDI	55	184	5e-53	206	194	Probable inosine triphosphate pyrophosphatase OS=Dictyostelium discoideum GN=itpa PE=3 SV=1	K01519	ITPA; inosine triphosphate pyrophosphatase [EC:3.6.1.19]													1	Ham1p_like		52.9165	56.4274	1.06635	0.0642397	5.72565	5.81832	0.0926782
SMF2FGGW_101855.1	scaffold005:35458-36158																									19.7215	136.028	6.89745	1.93115	4.3017	7.08776	2.78606
SMF2FGGW_101856.1	scaffold005:37193-41194	sp|Q4I5R3|SET1_GIBZE	56	1169	0	1199	1252	Histone-lysine N-methyltransferase, H3 lysine-4 specific OS=Gibberella zeae (strain PH-1 / FGSC 9075 / NRRL 31084) GN=SET1 PE=3 SV=1	K11422	SETD1, SET1; histone-lysine N-methyltransferase SETD1 [EC:2.1.1.43]													3	SET_assoc N-SET SET		3.44888	8.80214	2.55217	0.936944	1.78613	3.13785	1.35173
SMF2FGGW_101857.1	scaffold005:42535-43833																									15.2729	7.91646	0.518334	-0.657135	3.9329	2.98486	-0.948047
SMF2FGGW_101858.1	scaffold005:45130-45810	sp|P40414|TPM2_YEAST	37	161	1e-19	95.9	161	Tropomyosin-2 OS=Saccharomyces cerevisiae (strain ATCC 204508 / S288c) GN=TPM2 PE=1 SV=1			MER229298	37	129	2e-13	73.6	129	family S14 non-peptidase homologues (Candida glabrata)	S14.UNW	S14				1	Tropomyosin_1		769.35	350.939	0.45615	-0.784933	9.5875	8.45508	-1.13242
SMF2FGGW_101859.1	scaffold005:46153-46915								K14851	RRP17, NOL12; ribosomal RNA-processing protein 17													1	Nop25		9.18128	11.5227	1.25502	0.22715	3.1987	3.52641	0.327712
SMF2FGGW_101860.1	scaffold005:47345-48393																						1	ATP-synt_S1		107.362	97.8423	0.911331	-0.0928465	6.74634	6.61239	-0.133953
SMF2FGGW_101861.1	scaffold005:48850-49451	sp|Q8X0S4|TR112_NEUCR	62	127	6e-44	175	127	Protein trm-112 OS=Neurospora crassa (strain ATCC 24698 / 74-OR23-1A / CBS 708.71 / DSM 1257 / FGSC 987) GN=trm-112 PE=3 SV=1	K15448	TRM112, TRMT112; multifunctional methyltransferase subunit TRM112													1	Trm112p		11.7145	0			3.55022
SMF2FGGW_101862.1	scaffold005:49880-50972	sp|Q7S7Z6|PPIB_NEUCR	79	177	1e-78	292	285	Peptidyl-prolyl cis-trans isomerase B OS=Neurospora crassa (strain ATCC 24698 / 74-OR23-1A / CBS 708.71 / DSM 1257 / FGSC 987) GN=cpr-2 PE=3 SV=3	K03768	PPIB, ppiB; peptidyl-prolyl cis-trans isomerase B (cyclophilin B) [EC:5.2.1.8]													1	Pro_isomerase		386.272	308.966	0.799866	-0.22331	8.59347	8.2713	-0.322169
SMF2FGGW_101863.1	scaffold005:51627-52050	sp|O59772|SWS2_SCHPO	43	118	5e-19	92.8	151	37S ribosomal protein subunit sws2, mitochondrial OS=Schizosaccharomyces pombe (strain ATCC 38366 / 972) GN=sws2 PE=2 SV=1	K02952	RP-S13, rpsM; small subunit ribosomal protein S13													1	Ribosomal_S13		279.432	301.75	1.07987	0.0768426	8.12635	8.23721	0.110857
SMF2FGGW_101864.1	scaffold005:52322-53935	sp|C5PCN6|DPEP2_COCP7	44	376	3e-78	293	464	Putative dipeptidase CPC735_014430 OS=Coccidioides posadasii (strain C735) GN=CPC735_014430 PE=3 SV=1	K01273	E3.4.13.19, DPEP1; membrane dipeptidase [EC:3.4.13.19]	MER236943	67	387	1e-156	550	395	family M19 non-peptidase homologues (Nectria haematococca)	M19.UNW	M19				1	Peptidase_M19		16.9094	17.2944	1.02277	0.0225136	4.07975	4.11223	0.0324795
SMF2FGGW_101865.1	scaffold005:56288-59073	sp|Q09697|RGA8_SCHPO	38	684	1e-140	501	777	Rho-GTPase-activating protein 8 OS=Schizosaccharomyces pombe (strain ATCC 38366 / 972) GN=rga8 PE=1 SV=1															3	FCH DEP RhoGAP		45.4883	51.2036	1.12564	0.118356	5.50742	5.67817	0.17075
SMF2FGGW_101866.1	scaffold005:59815-63070	sp|Q9UTL8|AP3D_SCHPO	41	663	1e-114	412	834	AP-3 complex subunit delta OS=Schizosaccharomyces pombe (strain ATCC 38366 / 972) GN=apl5 PE=2 SV=1	K12396	AP3D1; AP-3 complex subunit delta-1													1	Adaptin_N		19.4703	14.7606	0.758109	-0.276933	4.2832	3.88368	-0.399524
SMF2FGGW_101867.1	scaffold005:64086-64716																						1	Polyketide_cyc		9.01335	16.9312	1.87846	0.630452	3.17206	4.08161	0.909549
SMF2FGGW_101868.1	scaffold005:65636-67992																									15.1157	34.7578	2.29945	0.832667	3.91798	5.11926	1.20129
SMF2FGGW_101869.1	scaffold005:72954-74126																									50.7931	14.5343	0.286147	-1.25125	5.66656	3.86139	-1.80517
SMF2FGGW_101870.1	scaffold005:74704-75996																						1	Methyltransf_12		14.4993	12.6069	0.869483	-0.139861	3.85791	3.65614	-0.20177
SMF2FGGW_101871.1	scaffold005:76155-77429																						2	Y_phosphatase3 Y_phosphatase3C		0	0
SMF2FGGW_101872.1	scaffold005:80594-82937																						1	DUF3812		14.107	44.4144	3.14839	1.14689	3.81834	5.47296	1.65462
SMF2FGGW_101873.1	scaffold005:83561-84557																						1	Frag1		42.2068	107.955	2.55776	0.939133	5.3994	6.75429	1.35488
SMF2FGGW_101874.1	scaffold005:85677-88821																						5	PNP_UDP_1 NB-ARC TPR_10 TPR_12 TPR_12		5.59595	6.86641	1.22703	0.204598	2.48438	2.77956	0.295173
SMF2FGGW_101875.1	scaffold005:91080-92340																						1	DUF2855		13.3885	0			3.74292
SMF2FGGW_101876.1	scaffold005:93119-96895																						2	DUF4419 Pyr_redox_3		0.703906	3.60559	5.12226	1.63359	-0.506545	1.85024	2.35678
SMF2FGGW_101877.1	scaffold005:96895-97105																									0	0
SMF2FGGW_101878.1	scaffold005:100468-101852																						1	PNP_UDP_1		0	0
SMF2FGGW_101879.1	scaffold005:104911-106782																						1	p450		0	0
SMF2FGGW_101880.1	scaffold005:107170-110121																						1	HET		1.17034	0			0.226928
SMF2FGGW_101881.1	scaffold005:110121-111325	sp|O94562|YGD3_SCHPO	51	324	4e-89	328	459	Uncharacterized aminotransferase C1771.03c OS=Schizosaccharomyces pombe (strain ATCC 38366 / 972) GN=SPBC1773.03c PE=2 SV=1															1	Aminotran_3		11.0626	2.2789	0.206	-1.57987	3.46762	1.18834	-2.27928
SMF2FGGW_101882.1	scaffold005:112336-113891								K01266	E3.4.11.19, dmpA; D-aminopeptidase [EC:3.4.11.19]	MER161605	73	341	1e-143	507	338	family S58 unassigned peptidases (Talaromyces stipitatus)	S58.UPW	S58				1	Peptidase_S58		1.98187	0			0.986862
SMF2FGGW_101883.1	scaffold005:113946-116490	sp|Q99024|AGUA_TRIRE	90	847	0	1575	847	Alpha-glucuronidase OS=Trichoderma reesei PE=1 SV=1	K01235	aguA; alpha-glucuronidase [EC:3.2.1.139]										GH67			3	Glyco_hydro_67N Glyco_hydro_67M Glyco_hydro_67C		0	16.4963				4.04407
SMF2FGGW_101884.1	scaffold005:119368-121071																									3.15346	0			1.65694
SMF2FGGW_101885.1	scaffold005:122347-122479																									0	0
SMF2FGGW_101886.1	scaffold005:122977-124431																									0	0
SMF2FGGW_101887.1	scaffold005:124924-126226	sp|P06242|KIN28_YEAST	49	297	6e-83	308	306	Serine/threonine-protein kinase KIN28 OS=Saccharomyces cerevisiae (strain ATCC 204508 / S288c) GN=KIN28 PE=1 SV=1	K02202	CDK7; cyclin-dependent kinase 7 [EC:2.7.11.22 2.7.11.23]													1	Pkinase		3.30615	2.41649	0.730908	-0.313469	1.72515	1.27291	-0.452239
SMF2FGGW_101888.1	scaffold005:126699-129542								K15071	RCY1, POF6; recyclin-1													2	F-box-like Sec10		7.69824	3.24168	0.421094	-0.864899	2.94453	1.69674	-1.24779
SMF2FGGW_101889.1	scaffold005:130346-132358	sp|O60163|AK_SCHPO	51	508	1e-137	489	519	Probable aspartokinase OS=Schizosaccharomyces pombe (strain ATCC 38366 / 972) GN=SPBC19F5.04 PE=1 SV=1	K00928	lysC; aspartate kinase [EC:2.7.2.4]													2	AA_kinase ACT		33.6189	8.48071	0.25226	-1.3773	5.0712	3.08419	-1.98702
SMF2FGGW_101890.1	scaffold005:134003-136596								K09175	RFXX; regulatory factor X, other													1	RFX_DNA_binding		3.94909	5.72706	1.45022	0.371717	1.98152	2.51779	0.536274
SMF2FGGW_101891.1	scaffold005:138531-139256	sp|Q871R7|YOP1_NEUCR	73	164	1e-69	261	168	Protein yop-1 OS=Neurospora crassa (strain ATCC 24698 / 74-OR23-1A / CBS 708.71 / DSM 1257 / FGSC 987) GN=yop-1 PE=3 SV=1															1	TB2_DP1_HVA22		618.916	224.054	0.36201	-1.01608	9.2736	7.8077	-1.4659
SMF2FGGW_101892.1	scaffold005:140282-142282								K08284	MID1; calcium channel MID1													1	Mid1		9.69151	29.4109	3.03471	1.11012	3.27672	4.87828	1.60156
SMF2FGGW_101893.1	scaffold005:142922-143418																									26.7811	77.7475	2.90307	1.06577	4.74314	6.28072	1.53758
SMF2FGGW_101894.1	scaffold005:144481-144854																									145.454	55.0218	0.378276	-0.972129	7.18442	5.78193	-1.40249
SMF2FGGW_101895.1	scaffold005:145430-146494																									0	0
SMF2FGGW_101896.1	scaffold005:147855-148484																									0	0
SMF2FGGW_101897.1	scaffold005:153597-155090																									2.19451	0			1.1339
SMF2FGGW_101898.1	scaffold005:157452-158466																									2.16767	0			1.11615
SMF2FGGW_101899.1	scaffold005:160864-161554																						1	IGR		32.9624	21.0211	0.63773	-0.44984	5.04275	4.39377	-0.648983
SMF2FGGW_101900.1	scaffold005:162044-166540								K15710	SHPRH; E3 ubiquitin-protein ligase SHPRH [EC:3.6.4.- 6.3.2.19]													2	SNF2_N zf-RING_2		8.74125	9.8312	1.12469	0.117507	3.12784	3.29737	0.169528
SMF2FGGW_101901.1	scaffold005:167149-168125																						1	TRAP_alpha		74.3157	39.2787	0.528538	-0.637641	6.2156	5.29568	-0.91992
[truncated: 8,619 more rows]

## Sheet: Table S3
Supplementary Table S3. Detailed information for all splice junctions (SJs) based on PDB+MSM RNA-Seq data (TopHat_Rev).
[truncated: 14,307 more rows]

## Sheet: Table S4
Supplementary Table S4. Detailed information for all groups of splice junctions (SJs).
[truncated: 13,181 more rows]

[truncated: 3 more sheets: Table S5, Table S6, Table S7]
